# Supplementary material for: Interferon-driven brain phenotype in a mouse model of RNaseT2 deficient leukoencephalopathy
Source: Nat Commun. 2021 Nov 11;12:6530. doi: 10.1038/s41467-021-26880-x (PMC8586222; doi:10.1038/s41467-021-26880-x)
Supplement: Supplementary file 4 — Supplementary Data 1 [file 41467_2021_26880_MOESM4_ESM.xlsx]

## Sheet: legend
Supplemental tables
Table S3	Differentially Expressed genes and GO-term analyses comparing WT vs KO across all cell types of the caudate putamen
Table S4	Differentially Expressed genes and GO-term analyses comparing WT vs KO in astrocytes of the caudate putamen
Table S5	Differentially Expressed genes and GO-term analyses comparing WT vs KO in oligodendrocytes of the caudate putamen
Table S6	Differentially Expressed genes and GO-term analyses comparing WT vs KO in oligodendrocyte precursor cells of the caudate putamen
Table S7	Differentially Expressed genes and GO-term analyses comparing WT vs KO in neuronal cluster 2 of the caudate putamen
Table S8	Differentially Expressed genes and GO-term analyses comparing WT vs KO across all cell types of the hippocampus
Table S9	Differentially Expressed genes and GO-term analyses comparing WT vs KO in microglia of the hippocampus
Table S10	Differentially Expressed genes and GO-term analyses comparing WT vs KO in neuronal cluster 2-4 of the hippocampus
GO-terms shown in corresponding figure panels are marked yellow and were chosen to reflect representative processes while avoiding listing of redundant processed due similar gene lists

## Sheet: Table S3
Table S3: Differentially Expressed genes and GO-term analyses comparing WT vs KO across all cell types of caudate putamen
Up-regulated genes_no down-regulated gene detected
WT vs KO: LOG2FC > 5; FDR < 0.05	GO-Biologocal processes FDR< 0.05
IFI206	FDR	Genes in list	Total genes	Functional Category	Genes
H2-AA	1.18185e-16	12	356	Response to virus	IFIT3 BST2 IFIT1 RSAD2 DDX60 IRF7 OAS2 GBP3 CXCL10 ISG15 CCL5 IFI44
IFI213	7.34902e-15	9	135	Response to type I interferon	ZBP1 IFIT1 ISG15 OAS2 IRF7 IFIT3 BST2 RSAD2 USP18
IFI44	7.34902e-15	9	131	Type I interferon signaling pathway	ZBP1 OAS2 IRF7 IFIT3 BST2 RSAD2 USP18 IFIT1 ISG15
LY6C2	7.34902e-15	9	131	Cellular response to type I interferon	ZBP1 IFIT1 OAS2 IRF7 IFIT3 BST2 RSAD2 USP18 ISG15
IIGP1	2.07143e-14	10	263	Defense response to virus	IFIT3 BST2 IFIT1 RSAD2 IRF7 OAS2 GBP3 DDX60 CXCL10 ISG15
ISG15	1.1366e-13	13	1054	Response to external biotic stimulus	IFIT3 BST2 CXCL10 IFIT1 RSAD2 DDX60 IRF7 CCL5 OAS2 GBP3 IFI44 PLAC8 ISG15
IFI207	1.1366e-13	13	1052	Response to other organism	IFIT3 BST2 CXCL10 IFIT1 RSAD2 DDX60 IRF7 CCL5 OAS2 GBP3 IFI44 PLAC8 ISG15
HBB-BS	1.44702e-13	13	1085	Response to biotic stimulus	IFIT3 BST2 CXCL10 IFIT1 RSAD2 DDX60 IRF7 CCL5 OAS2 GBP3 IFI44 PLAC8 ISG15
IFI27L2A	3.68453e-13	11	570	Defense response to other organism	IFIT3 BST2 IFIT1 RSAD2 IRF7 OAS2 GBP3 DDX60 PLAC8 CXCL10 ISG15
IFIT1	9.37035e-12	14	2062	Defense response	IFIT3 ZBP1 BST2 CXCL10 IFIT1 CCL5 RSAD2 IRF7 ISG15 OAS2 GBP3 DDX60 PLAC8 USP18
CCL5
CXCL10
OASL2
RSAD2
F830016B08RIK
H2-Q6
ZBP1
USP18
PLAC8
H2-Q7
IRF7
H2-Q4
GM4951
IFI209
H2-EB1
IFIT3
DDX60
MS4A4C
LY6A
OAS2
IFI203
BST2
IFI204
GBP3
SAMD9L

## Sheet: Table S4
Table S4	Differentially Expressed genes and GO-term analyses comparing WT vs KO in astrocytes of the caudate putamen
			Downregulated in KO
Genes down-regulated in KO astrocytes LOG2 FC > 1; FDR < 0,05			GO-Biologocal processes FDR< 0.05
			FDR	Genes in list	Total genes	Functional Category	Genes
Gene name	0_log2FC		9.67819e-19	222	2299	Nervous system development	CLSTN3 PTPRS IL1RAP EPHB2 NTNG2 WNT3 LUZP1 UNC119 BCAN HAPLN4 GPRC5B NAV1 LHX1 SEMA6A EMB ATP8A2 GFRA2 RB1 HES1 BSG SYNJ2 GFRA1 SEMA4G MAL STMN2 STMN3 LEF1 EPHA10 CNTN6 BHLHE40 RET WNT5B TACC2 PLP1 RAB3A THY1 ZIC1 CLSTN2 SS18L2 ZIC4 SEMA7A SHANK1 SEMA6C WHRN SDK1 ISL1 CCDC141 SLITRK6 DSCAM CEND1 BTBD3 SRRM4 FRYL KIF5A PDZD7 GABRA1 YWHAH NTN4 IGF1 ACSL6 NEFL ASAP1 TNFRSF12A DPYSL3 ABLIM1 DBI OLFM1…
SHOX2	7.81929		1.61019e-16	168	1620	Ion transport	GLRA1 ATP5G1 SLC5A6 GABRA1 SLC25A13 STEAP2 ATP5G3 SCN1B CACNA1G ATP8A2 CYC1 SLC4A8 SYT7 KCNK4 ATP5C1 HOMER2 MPC2 KCNJ3 SYT13 CHRNA4 CHRNB2 PLCH2 ITPR2 THY1 UBASH3B ATP1B3 SLCO2A1 SLC16A1 KCNK10 SLC25A37 ATP5H KCNC2 ABCA7 KCNK9 PLCH1 ATP11B OSBPL5 KCNJ9 SLC43A2 ATP5L SHANK1 ABCC8 KCNA2 RAMP3 CFTR ATP1B2 SELENOK KCNS3 KCNA1 KCNK12 SHISA6 KCNN2 SYT17 KCNC1 SLC27A4 SYT9 ATP11C SLC24A3 SCN1A MT-CO1 MT…
PMCH	6.22675		1.78714e-14	166	1677	Neurogenesis	WNT3 GPRC5B NAV1 LHX1 SEMA6A EMB ATP8A2 RB1 HES1 BSG SEMA4G STMN2 STMN3 LEF1 EPHB2 EPHA10 CNTN6 BHLHE40 RET WNT5B PLP1 RAB3A THY1 SS18L2 SEMA7A SHANK1 SEMA6C WHRN ISL1 CCDC141 SLITRK6 DSCAM CEND1 BTBD3 SRRM4 FRYL KIF5A PDZD7 YWHAH NTN4 ACSL6 ASAP1 TNFRSF12A ABLIM1 OLFM1 NR2F2 MT3 CCK INPP5J NTNG2 RORB DNER TRIM67 RAP1GAP2 MYO16 NRN1 SDK1 NRG3 ZFP536 RTN4R LINGO1 VWC2 NTNG1 UNC5C KNDC1 PTPRZ1 PPAR…
LEF1	6.13735		2.62733e-14	157	1560	Generation of neurons	WNT3 GPRC5B NAV1 LHX1 SEMA6A EMB ATP8A2 RB1 HES1 BSG SEMA4G STMN2 STMN3 LEF1 EPHB2 EPHA10 CNTN6 BHLHE40 WNT5B PLP1 RAB3A THY1 SS18L2 SEMA7A SHANK1 SEMA6C WHRN ISL1 CCDC141 SLITRK6 DSCAM CEND1 BTBD3 SRRM4 FRYL KIF5A PDZD7 YWHAH NTN4 ACSL6 ASAP1 TNFRSF12A ABLIM1 OLFM1 NR2F2 MT3 CCK INPP5J NTNG2 RORB TRIM67 RAP1GAP2 MYO16 NRN1 SDK1 NRG3 ZFP536 RTN4R LINGO1 VWC2 NTNG1 UNC5C KNDC1 PTPRZ1 PPARG ITGA3 C…
TNNT1	5.64535		2.84555e-14	94	727	Inorganic cation transmembrane transport	ATP5G1 STEAP2 ATP5G3 SCN1B CYC1 KCNK4 ATP5C1 KCNJ3 PLCH2 ITPR2 THY1 UBASH3B ATP1B3 KCNK10 SLC25A37 ATP5H KCNC2 KCNK9 PLCH1 KCNJ9 ATP5L KCNA2 ATP1B2 KCNS3 KCNA1 KCNK12 KCNN2 KCNC1 SLC24A3 SCN1A MT-CO1 MT-ATP6 MT-ND4 SCN9A FAM155A KCNB2 TRPM4 COX5A GRIN2D TRPM2 PSEN2 COX6C KCNAB3 YWHAH GRIN2C CACNA1G GLRX ATP5J ATP5B TMEM163 STK39 ANXA5 TRPC3 STOML2 CACHD1 P2RX4 NDUFA4 COX7B GAS6 COX7A2 HCN4 SLC2A6…
TTR	5.58826		3.83695e-14	257	3106	Phosphorus metabolic process	COX5A UNC119 ABHD3 MAP3K20 DGKQ ATP5G1 MAPKAPK2 ATP5G3 NUDT4 STK10 ADCY1 PDE4D PRKCD ADCY8 ENPP2 CYC1 SYNJ2 VEGFA DUSP1 NUDT12 MAP4K2 VEGFB GK DGKA INPP5A PDE8A ATP5C1 NDUFA10 STK39 PMVK CDK14 ACOT7 PLCH2 TPK1 RET DUSP16 DERA FAR2 BLM IDH2 AGPAT5 VEGFC NEK1 MT3 THY1 UBASH3B COX7A2 ATP5H INPP5J BMP2K MAST4 G6PC3 PLCH1 SEMA7A ATP5L PRUNE2 GPATCH2 PIK3CD PLCB4 CDK6 UBLCP1 SHC1 DUSP15 PGP NAPEPLD PPM…
ABHD12B	5.48926		3.83695e-14	256	3084	Phosphate-containing compound metabolic process	COX5A UNC119 ABHD3 MAP3K20 DGKQ ATP5G1 MAPKAPK2 ATP5G3 NUDT4 STK10 ADCY1 PDE4D PRKCD ADCY8 ENPP2 CYC1 SYNJ2 VEGFA DUSP1 NUDT12 MAP4K2 VEGFB GK DGKA INPP5A PDE8A ATP5C1 NDUFA10 STK39 PMVK CDK14 ACOT7 PLCH2 TPK1 RET DUSP16 DERA FAR2 BLM IDH2 AGPAT5 VEGFC NEK1 MT3 THY1 UBASH3B COX7A2 ATP5H INPP5J BMP2K MAST4 G6PC3 PLCH1 SEMA7A ATP5L GPATCH2 PIK3CD PLCB4 CDK6 UBLCP1 SHC1 DUSP15 PGP NAPEPLD PPM1E SGMS…
VIPR2	5.43759		3.83695e-14	300	3810	Regulation of biological quality	CLSTN3 PTPRS HSPA8 EPS8 IL1RAP SYT7 EPHB2 VAMP1 NTNG2 NRN1 CHRM2 SHISA6 GLRA1 PPARD GRIN2D GPRC5B GABRA1 SCN1B SEMA6A GRIN2C CACNA1G CLMN CHGA RHOBTB3 ATP8A2 SLC4A8 CDC37L1 PRDX5 KCNK4 TCF7L2 SEMA4G PRDX4 ISCU CHRNA4 ANXA5 CHRNB2 DDAH1 PLCH2 ACOX3 SPP1 ITPR2 BLM MT3 MT2 RAB3A THY1 UBASH3B ATP1B3 CLSTN2 KANK1 RIMS3 CPLX1 KCNK10 KANK4 KCNK9 PLCH1 ATP11B SEMA7A SHANK1 SEMA6C CPQ PIK3CD ATP1B2 CSDC2 …
TCF7L2	5.26442		5.95599e-14	74	506	Monovalent inorganic cation transport	ATP5G1 ATP5G3 SCN1B CYC1 KCNK4 ATP5C1 KCNJ3 ATP1B3 KCNK10 ATP5H KCNC2 KCNK9 KCNJ9 ATP5L ABCC8 KCNA2 ATP1B2 KCNS3 KCNA1 KCNK12 KCNN2 KCNC1 SCN1A MT-CO1 MT-ATP6 MT-ND4 SCN9A NKAIN1 KCNB2 CAMK2D COX5A SLC5A6 TRPM2 COX6C KCNAB3 YWHAH GLRX ATP5J SLC4A8 ATP5B STK39 STOML2 P2RX4 NDUFA4 COX7B COX7A2 HCN4 SLC2A6 KCNMB2 WNK2 TRPM4 KCNH2 TMCO3 PTPN3 COX6A1 KCNJ6 COX7B2 KCNIP1 SLC8A1 KCNC3 SLC24A3 MT-CO2 MT-…
PRKCD	4.72331		6.19507e-14	100	821	Cation transmembrane transport	ATP5G1 STEAP2 ATP5G3 SCN1B CYC1 KCNK4 ATP5C1 KCNJ3 PLCH2 ITPR2 THY1 UBASH3B ATP1B3 KCNK10 SLC25A37 ATP5H KCNC2 KCNK9 PLCH1 KCNJ9 ATP5L SHANK1 KCNA2 ATP1B2 KCNS3 KCNA1 KCNK12 SHISA6 KCNN2 KCNC1 SLC24A3 SCN1A MT-CO1 MT-ATP6 MT-ND4 SCN9A FAM155A KCNB2 TRPM4 SLC6A7 COX5A GRIN2D TRPM2 PSEN2 COX6C KCNAB3 YWHAH GRIN2C CACNA1G GLRX ATP5J ATP5B TMEM163 STK39 ANXA5 TRPC3 STOML2 CACHD1 PPARGC1A P2RX4 NDUFA4…
LHX1	4.66343
VANGL1	4.58562		GO-Molecular fucntion FDR< 0.05
EDARADD	4.56942		FDR	Genes in list	Total genes	Functional Category	Genes
MRVI1	4.545		4.83344e-11	56	362	Monovalent inorganic cation transmembrane transporter activity	COX5A ATP5G1 SLC5A6 ATP5G3 SLC4A8 KCNK4 SLC18A2 ATP5C1 KCNJ3 NDUFA4 ATP1B3 KCNK10 ATP5H KCNC2 SLC2A6 KCNK9 KCNMB2 KCNJ9 ATP5L ABCC8 KCNA2 ATP1B2 KCNS3 KCNA1 KCNK12 KCNN2 KCNC1 SLC24A3 SCN1A MT-CO1 MT-CO2 MT-ATP6 MT-CO3 SLC17A7 SCN9A SLC45A4 KCNB2 TRPM2 COX6C KCNAB3 SCN1B ATP5J ATP5B COX7B COX7A2 HCN4 KCNH2 TMCO3 COX6A1 KCNJ6 COX7B2 SLC6A7 KCNIP1 SLC8A1 KCNC3 SLC8A3
NOTUM	4.47913		9.46729e-10	71	574	Inorganic cation transmembrane transporter activity	COX5A GRIN2D ATP5G1 SLC5A6 ATP5G3 GRIN2C CACNA1G SLC4A8 KCNK4 SLC18A2 ATP5C1 KCNJ3 ANXA5 CACHD1 NDUFA4 ITPR2 ATP1B3 KCNK10 SLC25A37 ATP5H KCNC2 SLC2A6 KCNK9 KCNMB2 KCNJ9 ATP5L ABCC8 KCNA2 ATP1B2 KCNS3 KCNA1 KCNK12 KCNN2 KCNC1 SLC24A3 SCN1A MT-CO1 MT-CO2 MT-ATP6 MT-CO3 SLC17A7 SCN9A SLC45A4 FAM155A KCNB2 TRPM2 CHRNB2 TRPM4 GRIN3A SLC8A3 COX6C KCNAB3 SCN1B ATP5J ATP5B CHRNA4 TRPC3 P2RX4 COX7B GAS6 …
CNKSR3	4.46632		1.62866e-09	87	793	Inorganic molecular entity transmembrane transporter activity	GABRA1 COX5A GLRA1 GRIN2D ATP5G1 SLC5A6 SLC25A13 ATP5G3 GRIN2C CACNA1G VDAC2 SLC4A8 KCNK4 SLC18A2 ATP5C1 MPC2 KCNJ3 CHRNA4 ANXA5 CHRNB2 CACHD1 NDUFA4 ITPR2 ATP1B3 SLCO2A1 SLC16A1 KCNK10 SLC25A37 ATP5H KCNC2 SLC2A6 KCNK9 KCNMB2 KCNJ9 SLC43A2 ATP5L ABCC8 KCNA2 ATP1B2 TMC7 KCNS3 KCNA1 KCNK12 SLC6A7 KCNN2 KCNC1 SLC24A3 SCN1A MT-CO1 MT-CO2 MT-ATP6 MT-CO3 SLC17A7 SCN9A SLC45A4 FAM155A KCNB2 TRPM2 TRPM4…
WNT3	4.36241		3.72361e-09	114	1192	Transporter activity	GABRA1 COX5A GLRA1 GRIN2D ATP5G1 SLC5A6 SLC25A13 SLC25A5 PITPNA ATP5G3 ABCA5 GRIN2C CACNA1G VDAC2 ATP8A2 VPS26C SLC4A8 KCNK4 SLC18A2 ATP5C1 MPC2 KCNJ3 CHRNA4 ANXA5 CHRNB2 CACHD1 NDUFA4 ITPR2 SLC25A4 ABCG4 ATP1B3 SLCO2A1 SLC16A1 KCNK10 SLC25A37 ATP5H KCNC2 ABCA7 SLC2A6 KCNK9 ATP11B OSBPL5 KCNMB2 KCNJ9 SLC43A2 ATP5L ABCC8 PITPNC1 KCNA2 RAMP3 CFTR ATP1B2 TMC7 OSBPL6 KCNS3 OSBPL1A KCNA1 RTBDN KCNK12 …
LMX1A	4.12433		3.72361e-09	90	851	Ion transmembrane transporter activity	GABRA1 COX5A GLRA1 GRIN2D ATP5G1 SLC5A6 SLC25A13 SLC25A5 ATP5G3 GRIN2C CACNA1G VDAC2 SLC4A8 KCNK4 SLC18A2 ATP5C1 MPC2 KCNJ3 CHRNA4 ANXA5 CHRNB2 CACHD1 NDUFA4 ITPR2 SLC25A4 ATP1B3 SLCO2A1 SLC16A1 KCNK10 SLC25A37 ATP5H KCNC2 SLC2A6 KCNK9 KCNMB2 KCNJ9 SLC43A2 ATP5L ABCC8 KCNA2 ATP1B2 TMC7 KCNS3 KCNA1 RTBDN KCNK12 SLC6A7 KCNN2 KCNC1 SLC24A3 SCN1A MT-CO1 MT-CO2 MT-ATP6 MT-CO3 SLC17A7 SCN9A SLC45A4 FAM…
GRID2IP	4.09543		1.3199e-08	71	622	Cation transmembrane transporter activity	COX5A GRIN2D ATP5G1 SLC5A6 ATP5G3 GRIN2C CACNA1G SLC4A8 KCNK4 SLC18A2 ATP5C1 KCNJ3 ANXA5 CACHD1 NDUFA4 ITPR2 ATP1B3 KCNK10 SLC25A37 ATP5H KCNC2 SLC2A6 KCNK9 KCNMB2 KCNJ9 ATP5L ABCC8 KCNA2 ATP1B2 KCNS3 KCNA1 KCNK12 SLC6A7 KCNN2 KCNC1 SLC24A3 SCN1A MT-CO1 MT-CO2 MT-ATP6 MT-CO3 SLC17A7 SCN9A SLC45A4 FAM155A KCNB2 TRPM2 CHRNB2 TRPM4 GRIN3A SLC8A3 COX6C KCNAB3 SCN1B ATP5J ATP5B CHRNA4 TRPC3 P2RX4 COX7…
GJC1	4.08311		1.08923e-07	98	1032	Transmembrane transporter activity	GABRA1 COX5A GLRA1 GRIN2D ATP5G1 SLC5A6 SLC25A13 SLC25A5 ATP5G3 ABCA5 GRIN2C CACNA1G VDAC2 SLC4A8 KCNK4 SLC18A2 ATP5C1 MPC2 KCNJ3 CHRNA4 ANXA5 CHRNB2 CACHD1 NDUFA4 ITPR2 SLC25A4 ABCG4 ATP1B3 SLCO2A1 SLC16A1 KCNK10 SLC25A37 ATP5H KCNC2 ABCA7 SLC2A6 KCNK9 KCNMB2 KCNJ9 SLC43A2 ATP5L ABCC8 KCNA2 CFTR ATP1B2 TMC7 KCNS3 KCNA1 RTBDN KCNK12 SLC6A7 KCNN2 KCNC1 MFSD4A SLC24A3 SCN1A MT-CO1 MT-CO2 MT-ATP6 MT…
PLEKHG1	4.02619		4.14771e-07	44	331	Gated channel activity	GABRA1 GLRA1 GRIN2D GRIN2C CACNA1G VDAC2 KCNJ3 CHRNA4 CHRNB2 CACHD1 ITPR2 KCNC2 KCNMB2 KCNJ9 KCNA2 TMC7 KCNS3 KCNA1 KCNN2 KCNC1 FAM155A KCNB2 KCNK9 TRPM4 GRIN3A SLC17A7 KCNAB3 SCN1B GRIK1 KCNK4 P2RX4 GAS6 HCN4 KCNH2 CFTR KCNJ6 KCNIP1 ANO5 KCNC3 SCN1A SCN9A TRPM2 ATP5G1 ATP5G3
TAFA4	3.92678		6.51623e-07	19	78	Electron transfer activity	COX5A CYC1 NDUFA4 ETFA UQCR10 UQCRH MT-CO1 MT-CO2 MT-CO3 COX6C NDUFA12 GLRX5 GLRX COX7B COX7A2 COX6A1 COX7B2 CYCS MT-CYTB
GRIN2C	3.89922		7.69997e-07	89	947	Cytoskeletal protein binding	EPS8 CLMN PARVB BIN1 ABLIM1 EPS8L2 KIF26B STMN2 STMN3 MAP1LC3A PARVA TPM4 STARD9 SPATA6 CDH12 MYRIP SYNPO2 CDH20 CNTRL ALMS1 TNNT1 SHROOM4 EML3 KIF5A YWHAH LDB3 HOMER2 MYH14 FGF13 DYSF VASH2 MICAL2 FHDC1 KCNC1 AGBL4 MSRB1 PPARG FLII KIFC2 FNTA ALDOC MYO1C MYO19 KIF13A MTSS1 ENAH EPB41L3 EPB41L4A DPYSL3 FLNB FARP1 MYO3A EPB41L5 PTPN4 CAPN2 ITPRID2 CORO2A EPB41L4B FABP3 AFAP1 PPARGC1A DYNC1I1 GAS2 …
PLEKHD1	3.84369		1.84032e-06	48	401	Ion channel activity	GABRA1 GLRA1 GRIN2D GRIN2C CACNA1G VDAC2 KCNK4 KCNJ3 CHRNA4 CHRNB2 CACHD1 ITPR2 KCNK10 KCNC2 KCNK9 KCNMB2 KCNJ9 ABCC8 KCNA2 TMC7 KCNS3 KCNA1 KCNK12 KCNN2 KCNC1 SLC24A3 SCN1A SCN9A FAM155A KCNB2 TRPM4 GRIN3A CFTR SLC17A7 TRPM2 KCNAB3 SCN1B GRIK1 TRPC3 P2RX4 GAS6 HCN4 KCNH2 KCNJ6 KCNIP1 ANO5 KCNC3 GJC1
LMX1B	3.68378		3.17374e-06	41	322	Ion gated channel activity	GABRA1 GLRA1 GRIN2D GRIN2C CACNA1G VDAC2 KCNJ3 CHRNA4 CHRNB2 CACHD1 ITPR2 KCNC2 KCNMB2 KCNJ9 KCNA2 KCNS3 KCNA1 KCNN2 KCNC1 FAM155A KCNB2 KCNK9 TRPM4 GRIN3A SLC17A7 KCNAB3 SCN1B GRIK1 KCNK4 P2RX4 GAS6 HCN4 KCNH2 CFTR KCNJ6 KCNIP1 ANO5 KCNC3 SCN1A SCN9A TRPM2
MCTP2	3.63317		3.62434e-06	48	412	Substrate-specific channel activity	GABRA1 GLRA1 GRIN2D GRIN2C CACNA1G VDAC2 KCNK4 KCNJ3 CHRNA4 CHRNB2 CACHD1 ITPR2 KCNK10 KCNC2 KCNK9 KCNMB2 KCNJ9 ABCC8 KCNA2 TMC7 KCNS3 KCNA1 KCNK12 KCNN2 KCNC1 SLC24A3 SCN1A SCN9A FAM155A KCNB2 TRPM4 GRIN3A CFTR SLC17A7 TRPM2 KCNAB3 SCN1B GRIK1 TRPC3 P2RX4 GAS6 HCN4 KCNH2 KCNJ6 KCNIP1 ANO5 KCNC3 GJC1
PVALB	3.62051		3.69507e-06	50	440	Channel activity	GABRA1 GLRA1 GRIN2D GRIN2C CACNA1G VDAC2 KCNK4 KCNJ3 CHRNA4 CHRNB2 CACHD1 ITPR2 KCNK10 KCNC2 KCNK9 KCNMB2 KCNJ9 ABCC8 KCNA2 TMC7 KCNS3 KCNA1 KCNK12 KCNN2 KCNC1 SLC24A3 SCN1A SCN9A FAM155A KCNB2 TRPM4 GRIN3A CFTR SLC17A7 TRPM2 KCNAB3 SCN1B GRIK1 TRPC3 P2RX4 GAS6 HCN4 GJC1 KCNH2 KCNJ6 KCNIP1 ANO5 KCNC3 ATP5G1 ATP5G3
TTC6	3.53007		3.69507e-06	50	440	Passive transmembrane transporter activity	GABRA1 GLRA1 GRIN2D GRIN2C CACNA1G VDAC2 KCNK4 KCNJ3 CHRNA4 CHRNB2 CACHD1 ITPR2 KCNK10 KCNC2 KCNK9 KCNMB2 KCNJ9 ABCC8 KCNA2 TMC7 KCNS3 KCNA1 KCNK12 KCNN2 KCNC1 SLC24A3 SCN1A SCN9A FAM155A KCNB2 TRPM4 GRIN3A CFTR SLC17A7 TRPM2 KCNAB3 SCN1B GRIK1 TRPC3 P2RX4 GAS6 HCN4 GJC1 KCNH2 KCNJ6 KCNIP1 ANO5 KCNC3 ATP5G1 ATP5G3
EPS8L2	3.51881		7.54986e-06	39	311	Cation channel activity	GRIN2D GRIN2C CACNA1G KCNK4 KCNJ3 CACHD1 ITPR2 KCNK10 KCNC2 KCNK9 KCNMB2 KCNJ9 ABCC8 KCNA2 KCNS3 KCNA1 KCNK12 KCNN2 KCNC1 SLC24A3 SCN1A SCN9A FAM155A KCNB2 CHRNB2 TRPM4 GRIN3A TRPM2 KCNAB3 SCN1B CHRNA4 TRPC3 P2RX4 GAS6 HCN4 KCNH2 KCNJ6 KCNIP1 KCNC3
RAB37	3.44947		8.13739e-06	273	4091	Cation binding	GLRA1 PVALB PITPNA ENPP2 CUTA SYT7 ISCU SYT13 CHRNA4 CHRNB2 SPARCL1 CALU ITPR2 BLM MT3 MT2 CDH12 CDH20 SPOCK2 SYT17 SYT9 TNNT1 SAT2 CLGN MAP3K20 GLO1 CIB2 PGP MSRB1 COX5A PPARG ZFP385A CAR4 CYP51 LTBP1 PPARD ADPRH RPS6KA1 HDAC9 DGKQ BCAN RASA4 ITGAE SCUBE2 CLSTN3 ZMAT5 TRPM2 VAV2 ICK MYT1 CDH23 ZFP385C SLC25A13 STEAP2 TIMP2 B4GALT5 LHX1 ZBTB4 NUDT4 ADARB1 ADCY1 SEPT4 XYLT2 GLRX5 HIVEP1 PDE4D MAP3…
FZD6	3.44798		8.13739e-06	48	427	Metal ion transmembrane transporter activity	SLC5A6 CACNA1G SLC4A8 KCNK4 SLC18A2 KCNJ3 ANXA5 CACHD1 ITPR2 ATP1B3 KCNK10 SLC25A37 KCNC2 KCNK9 KCNMB2 KCNJ9 ABCC8 KCNA2 ATP1B2 KCNS3 KCNA1 KCNK12 KCNN2 KCNC1 SLC24A3 SCN1A SLC17A7 SCN9A FAM155A KCNB2 TRPM2 TRPM4 GRIN3A SLC8A3 GRIN2D KCNAB3 SCN1B GRIN2C TRPC3 P2RX4 GAS6 HCN4 KCNH2 KCNJ6 SLC6A7 KCNIP1 SLC8A1 KCNC3
RAMP3	3.44404		1.45542e-05	10	27	Cytochrome-c oxidase activity	COX5A NDUFA4 MT-CO1 MT-CO2 MT-CO3 COX6C COX7B COX7A2 COX6A1 COX7B2
TNFRSF12A	3.40336		1.45542e-05	10	27	Heme-copper terminal oxidase activity	COX5A NDUFA4 MT-CO1 MT-CO2 MT-CO3 COX6C COX7B COX7A2 COX6A1 COX7B2
CAR4	3.37444
SLC17A6	3.36954
FRMPD1	3.27855
SLCO2A1	3.27668
FAM163A	3.26761		Up-regulated in KO
RGS16	3.25844		GO-Biologocal processes FDR< 0.05
CHST8	3.21947		FDR	Genes in list	Total genes	Functional Category	Genes
LHX9	3.15886		7.8719e-16	41	762	Synaptic signaling	CACNG3 DLG1 HTR2A SYT5 GABRA2 CHRM1 PENK CACNA1E DRD2 DRD1 SNCA TAC1 LZTS1 RASD2 EFNB3 SYT10 OPRM1 CNR1 PTK2B SV2C ADORA2A SYT6 DGKB ITPKA IGSF11 NRGN GRIA1 NETO1 SYNPO RIN1 BAIAP2 PLCB1 DCC LRRK2 DLGAP2 BAIAP3 HAP1 MCTP1 SIPA1L1 KCNIP2 AKAP5
ALPK1	3.10985		8.57653e-16	40	746	Anterograde trans-synaptic signaling	CACNG3 DLG1 HTR2A SYT5 GABRA2 CHRM1 PENK CACNA1E DRD2 DRD1 SNCA TAC1 LZTS1 RASD2 EFNB3 SYT10 OPRM1 CNR1 PTK2B SV2C ADORA2A DGKB ITPKA IGSF11 NRGN GRIA1 NETO1 SYNPO RIN1 BAIAP2 PLCB1 DCC LRRK2 DLGAP2 BAIAP3 HAP1 MCTP1 SIPA1L1 KCNIP2 AKAP5
MEDAG	3.06263		8.57653e-16	40	746	Chemical synaptic transmission	CACNG3 DLG1 HTR2A SYT5 GABRA2 CHRM1 PENK CACNA1E DRD2 DRD1 SNCA TAC1 LZTS1 RASD2 EFNB3 SYT10 OPRM1 CNR1 PTK2B SV2C ADORA2A DGKB ITPKA IGSF11 NRGN GRIA1 NETO1 SYNPO RIN1 BAIAP2 PLCB1 DCC LRRK2 DLGAP2 BAIAP3 HAP1 MCTP1 SIPA1L1 KCNIP2 AKAP5
RET	3.05438		1.02579e-15	40	756	Trans-synaptic signaling	CACNG3 DLG1 HTR2A SYT5 GABRA2 CHRM1 PENK CACNA1E DRD2 DRD1 SNCA TAC1 LZTS1 RASD2 EFNB3 SYT10 OPRM1 CNR1 PTK2B SV2C ADORA2A DGKB ITPKA IGSF11 NRGN GRIA1 NETO1 SYNPO RIN1 BAIAP2 PLCB1 DCC LRRK2 DLGAP2 BAIAP3 HAP1 MCTP1 SIPA1L1 KCNIP2 AKAP5
ADAMTS19	3.05141		1.20443e-15	39	723	Regulation of ion transport	CACNG3 GPM6B SYT10 SYT5 SYT6 SCN3B DRD2 DRD1 DLG1 ACTN2 WFS1 KCNIP2 PTK2B SNCA NETO1 KCNAB1 CCL5 KCNH4 HTR2A RGS9 OPRM1 CNR1 ATP8A1 ADORA2A KCNH3 KCNH1 CACNA2D3 CLIC6 KCNV1 KCNJ4 HAP1 PRKD1 KCNQ5 CACNA1E B2M CHRM1 HPCA JPH1 GRIA1
ADAMTS15	3.03878		4.97195e-13	74	2905	Regulation of localization	CACNG3 GPM6B NNAT SEMA3A HTR2A SYT10 SYT5 SYT6 SCN3B PLCB1 LRRK2 RYR1 CCL5 DRD2 DRD1 BAIAP3 DLG1 ACTN2 OSBPL8 DDX58 WFS1 FOXP1 KCNIP2 PTK2B BST2 MMD2 NTRK3 SNCA NETO1 KCNAB1 DACH1 TAC1 NTN1 KCNH4 SMPD3 JPH1 GLI3 RGS9 RIPOR2 OPRM1 CNR1 HPCA ATP8A1 EFNB2 ADORA2A KCNH3 KCNH1 CACNA2D3 CLIC6 DCLK3 KCNV1 SMAD3 KCNJ4 CHRM1 HAP1 LPL MCTP1 PRKD1 KCNQ5 CACNA1E PARP9 IFI27 B2M GCNT2 IFIH1 STK26 SPRY2 SH3RF2…
SPP1	3.00424		5.63904e-13	56	1774	Cell-cell signaling	CACNG3 NNAT DLG1 HTR2A SYT5 GABRA2 CHRM1 PENK CACNA1E DRD2 DRD1 GLI3 SNCA CCL5 TAC1 CCDC88C LZTS1 RASD2 SMPD3 EFNB3 SYT10 OPRM1 CNR1 PTK2B SV2C ADORA2A SYT6 DGKB ITPKA IGSF11 FOXO1 NRGN GRIA1 SCN3B NETO1 SMAD3 SYNPO RIN1 BAIAP2 PLCB1 ROR1 DCC LRRK2 DLGAP2 BAIAP3 ADCY5 HAP1 MCTP1 SIPA1L1 KCNIP2 EFNB2 BST2 MOV10 C1QA AKAP5 PSMB8
FLT3	2.99169		5.34063e-12	32	627	Behavior	GNG7 PLCB1 TAC1 KCNK2 RASD2 HTR2A EFNB3 WFS1 OPRM1 CNR1 PDE1B ATP8A1 ADORA2A PPP1R1B MEIS2 TMOD1 MEIS1 SNCA DRD2 NRGN GRIA1 NETO1 KCNAB1 SYNPO ADCY5 RIN1 PENK GPR88 DRD1 LRRK2 DACH1 NPAS2
NEFH	2.97148		1.55553e-11	57	1991	Regulation of transport	CACNG3 GPM6B NNAT SYT10 SYT5 SYT6 SCN3B LRRK2 DRD2 DRD1 BAIAP3 DLG1 ACTN2 WFS1 FOXP1 KCNIP2 PTK2B BST2 SNCA NETO1 KCNAB1 CCL5 TAC1 KCNH4 OSBPL8 HTR2A GLI3 RGS9 OPRM1 CNR1 HPCA ATP8A1 EFNB2 ADORA2A KCNH3 KCNH1 CACNA2D3 CLIC6 KCNV1 KCNJ4 CHRM1 HAP1 LPL MCTP1 PRKD1 KCNQ5 CACNA1E IFI27 B2M DDX58 IFIH1 ADCY5 SMPD3 ARPP19 SMAD3 JPH1 GRIA1
F2R	2.95585		2.87845e-11	27	468	Regulation of trans-synaptic signaling	CACNG3 DRD2 DRD1 SNCA TAC1 LZTS1 HTR2A EFNB3 CNR1 PTK2B ADORA2A DGKB ITPKA IGSF11 NRGN GRIA1 NETO1 SYNPO RIN1 BAIAP2 PLCB1 DCC LRRK2 BAIAP3 HAP1 MCTP1 SIPA1L1
GM2115	2.9437		2.87845e-11	27	467	Modulation of chemical synaptic transmission	CACNG3 DRD2 DRD1 SNCA TAC1 LZTS1 HTR2A EFNB3 CNR1 PTK2B ADORA2A DGKB ITPKA IGSF11 NRGN GRIA1 NETO1 SYNPO RIN1 BAIAP2 PLCB1 DCC LRRK2 BAIAP3 HAP1 MCTP1 SIPA1L1
TRIOBP	2.9205		4.61841e-11	84	3952	Regulation of signaling	BST2 SHISA5 CACNG3 NNAT SPRY2 NTRK3 NLRC5 TGFA NEK10 ROR1 CCL5 DRD2 DRD1 LRRK2 LMO3 HTR2A GLI3 WFS1 FOXP1 HRK MMD2 SNCA FOXO1 ADAMTS3 NETO1 PLCB1 TRAIP TAC1 ARHGAP6 EIF2AK2 LZTS1 NGEF DLG1 OSBPL8 RASD2 RGS9 EFNB3 RASAL1 RIPOR2 OPRM1 CNR1 PTK2B ADORA2A ARPP19 RAMP1 LMO7 DGKB ITPKA PARP9 IGSF11 TIAM2 CNKSR2 NRGN GRIA1 SH3RF2 SMAD3 SYNPO HAP1 RIN1 BAIAP2 PENK SPATA13 IRF7 DCC SIPA1L1 BAIAP3 GCNT2 ST…
ZIC2	2.89767		4.92934e-11	43	1241	Cation transport	CACNG3 GPM6B KCNK2 KCNH4 HTR2A SYT10 SYT5 RAMP1 SYT6 KCNH3 SLC24A4 KCNH1 KCNV1 SCN3B KCNJ4 PLCB1 KCNQ5 RYR1 CACNA1E DRD2 DRD1 DLG1 ACTN2 SLC4A4 WFS1 KCNIP2 PTK2B SNCA NETO1 KCNAB1 CCL5 JPH1 RGS9 OPRM1 CNR1 ATP8A1 ADORA2A CACNA2D3 B2M HAP1 PRKD1 HPCA GRIA1
RELL1	2.88722		4.92934e-11	29	566	Regulation of transmembrane transport	CACNG3 SCN3B ACTN2 KCNIP2 SNCA NETO1 KCNAB1 DRD1 DLG1 KCNH4 OSBPL8 RGS9 OPRM1 PTK2B KCNH3 KCNH1 DRD2 CACNA2D3 CLIC6 KCNV1 KCNJ4 HAP1 PRKD1 KCNQ5 CACNA1E HPCA ARPP19 JPH1 GRIA1
KCNAB3	2.8698		4.92934e-11	27	485	Regulation of ion transmembrane transport	CACNG3 SCN3B ACTN2 KCNIP2 SNCA NETO1 KCNAB1 DRD1 DLG1 KCNH4 RGS9 OPRM1 PTK2B KCNH3 KCNH1 DRD2 CACNA2D3 CLIC6 KCNV1 KCNJ4 HAP1 PRKD1 KCNQ5 CACNA1E HPCA JPH1 GRIA1
ZFP385C	2.85054		5.39525e-11	63	2474	Nervous system development	GNB4 SOX8 GAS7 GPM6B NNAT SEMA3A LHX6 EFNB3 EFNB2 STK26 NTRK3 HAP1 DSCAML1 LRRK2 RASAL1 KCNIP2 CPNE5 MMD2 LZTS1 NTN1 NGEF DLG1 RARB GLI3 RGS9 RIPOR2 OPRM1 CNR1 BCL11A PTK2B HPCA BCL11B ADORA2A MATN2 ITPKA MEIS1 LRTM1 PLPPR1 DRD2 GABRA2 NRGN SCN3B B2M KCNAB1 ALCAM C1QA BAIAP2 FOXG1 PENK PLCB1 PRKD1 DRD1 ROR1 POU3F1 DCC SIPA1L1 SNCA LZTS3 MOV10 MPPED2 GDA CHRM1 NPAS2
CPNE9	2.83495		5.39525e-11	26	450	Regulation of membrane potential	KCNK2 KCNH4 KCNH3 KCNH1 GABRA2 SCN3B DLG1 KCNIP2 TAC1 OPRM1 CNR1 PTK2B ADORA2A NTRK3 IGSF11 SNCA GRIA1 NETO1 CHRM1 BAIAP2 GPR88 DRD1 LRRK2 ACTN2 DRD2 CACNA1E
SOX13	2.83127		7.24547e-11	64	2561	Response to external stimulus	SEMA3A EFNB3 IFIT3 EFNB2 BST2 IFITM3 DSCAML1 GPR88 IFIT1 CCL5 LPL ZC3HAV1 DDX58 FOXP1 IFIH1 STAT1 RTP4 DDX60 NTRK3 SNCA FOXO1 SMAD3 IRF7 TAC1 EIF2AK2 NTN1 KCNK2 HTR2A GLI3 RIPOR2 OPRM1 CNR1 BCL11A PTK2B HPCA BCL11B ADORA2A MATN2 MEIS2 ANO3 NT5E DGKB IFI44 PARP9 HERC6 NLRC5 KCNH1 DRD2 IFI27 B2M ALCAM STAT2 C1QA BAIAP2 PENK PRKD1 DCC ISG15 LRRK2 IRF9 STK26 USP18 DRD1 C1QB
RASD1	2.79367		1.27396e-10	82	3903	Regulation of cell communication	BST2 SHISA5 CACNG3 NNAT SPRY2 NTRK3 NLRC5 TGFA NEK10 ROR1 CCL5 DRD2 DRD1 LRRK2 LMO3 HTR2A GLI3 WFS1 FOXP1 HRK MMD2 SNCA FOXO1 ADAMTS3 NETO1 PLCB1 TRAIP TAC1 ARHGAP6 EIF2AK2 LZTS1 NGEF DLG1 OSBPL8 RASD2 RGS9 EFNB3 RASAL1 RIPOR2 OPRM1 CNR1 PTK2B ADORA2A ARPP19 RAMP1 DGKB ITPKA PARP9 IGSF11 TIAM2 CNKSR2 NRGN GRIA1 SH3RF2 SMAD3 SYNPO HAP1 RIN1 BAIAP2 PENK SPATA13 IRF7 DCC SIPA1L1 BAIAP3 GCNT2 STAT1 D…
PHACTR2	2.78		2.437e-10	36	942	Metal ion transport	KCNK2 KCNH4 HTR2A RAMP1 KCNH3 SLC24A4 KCNH1 KCNV1 SCN3B KCNJ4 PLCB1 KCNQ5 RYR1 CACNA1E DLG1 ACTN2 SLC4A4 WFS1 KCNIP2 PTK2B SNCA NETO1 KCNAB1 DRD1 CCL5 CACNG3 JPH1 RGS9 OPRM1 ADORA2A DRD2 CACNA2D3 B2M HAP1 PRKD1 HPCA
ADCY8	2.77746		1.08981e-09	73	3382	Regulation of multicellular organismal process	SEMA3A NTRK3 JCAD SCN3B LRRK2 DDX58 RASAL1 FOXP1 IFIH1 STAT1 PTK2B CPNE5 EFNB2 BST2 MMD2 DRD2 B2M SMAD3 IRF7 SOX8 TAC1 EIF2AK2 LZTS1 NTN1 DLG1 RARB KCNK2 HTR2A SMPD3 ITGB8 GLI3 EFNB3 OPRM1 CNR1 BCL11A BCL11B ADORA2A MEIS2 ITPKA MEIS1 LRTM1 IGSF11 FOXO1 NETO1 C1QA HAP1 LPL BAIAP2 PENK PLCB1 TRAIP PRKD1 ROR1 ISG15 SIPA1L1 SNCA GPM6B GCNT2 SPRY2 DDX60 NGEF LZTS3 MOV10 NPAS2 CACNG3 CELF2 KCNIP2 NLRC5…
RORB	2.77248		1.22554e-09	85	4319	Regulation of biological quality	B2M CACNG3 TAC1 GPM6B NNAT SEMA3A SLC4A4 KCNK2 KCNH4 HTR2A CRYM WIPF3 ATP8A1 SYT5 KCNH3 SLC24A4 KCNH1 FOXO1 GABRA2 SCN3B BAIAP2 PLCB1 USP18 LRRK2 RYR1 DRD2 DRD1 DLG1 OSBPL8 WFS1 TAPBP KCNIP2 SNCA IQGAP2 MOV10 SMAD3 IFIT1 CCL5 SOX8 CCDC88C LZTS1 NTN1 SMPD3 JPH1 OPRM1 CNR1 PTK2B HPCA PDE1B EFNB2 ADORA2A PPP1R1B ANO3 DGKB TMOD1 ITPKA NTRK3 LRTM1 IGSF11 GPR6 NRGN GRIA1 CAMKV NETO1 CHRM1 SYNPO HAP1 RI…
SCUBE2	2.76941		2.06829e-09	49	1775	Ion transport	CACNG3 GPM6B SLC4A4 KCNK2 KCNH4 OSBPL8 HTR2A SYT10 ATP8A1 SYT5 RAMP1 SYT6 KCNH3 SLC24A4 KCNH1 GABRA2 KCNV1 SCN3B KCNJ4 PLCB1 KCNQ5 RYR1 CACNA1E DRD2 DRD1 DLG1 ACTN2 WFS1 KCNIP2 PTK2B SNCA NETO1 KCNAB1 CCL5 ANO2 JPH1 RGS9 OPRM1 CNR1 ADORA2A GRIA1 CACNA2D3 CLIC6 B2M HAP1 PRKD1 CHRM1 HPCA ANO3
CREB5	2.76786		3.58806e-09	90	4820	Regulation of response to stimulus	BST2 SHISA5 CACNG3 SEMA3A SYT10 SYT5 SYT6 SPRY2 NTRK3 NLRC5 TGFA NEK10 ROR1 CCL5 DRD2 LPL DRD1 LRRK2 LMO3 HTR2A GLI3 WFS1 FOXP1 IFIH1 EFNB2 HRK MMD2 PARP9 SNCA FOXO1 ADAMTS3 NETO1 B2M PLCB1 TRAIP IRF7 TAC1 ARHGAP6 EIF2AK2 NGEF DLG1 KCNK2 OSBPL8 RASD2 DDX58 RGS9 RASAL1 RIPOR2 OPRM1 CNR1 PTK2B ADORA2A ARPP19 RAMP1 NT5E IGSF11 TIAM2 CNKSR2 SH3RF2 SMAD3 C1QB C1QA HAP1 MCTP1 BAIAP2 PENK SPATA13 IFIT1 …
TGFBR2	2.72641		3.82755e-09	68	3113	Intracellular signal transduction	BST2 SHISA5 PPP1R1B STK26 SPRY2 DGKB NTRK3 NLRC5 RAB40B MAPK4 DRD2 TGFA NEK10 STK32A ADCY5 PLCB1 PRKD1 DRD1 ROR1 LRRK2 CCL5 LMO3 HTR2A IFIH1 STAT1 ADORA2A RAMP1 MMD2 FOXO1 EIF2AK2 NGEF DLG1 OSBPL8 RASD2 SMPD3 RGS9 WFS1 RASAL1 RIPOR2 OPRM1 PTK2B HPCA ARPP19 TIAM2 SH3RF2 DCLK3 ASB11 HAP1 SPATA13 SIPA1L1 CCDC88C DDX58 GCNT2 DDX60 PARP9 KCNH1 JCAD AKAP5 NTN1 ARHGAP6 MCTP1 ARHGAP10 SEMA3A ACTN2 JPH1 S…
NRN1	2.7214		3.82755e-09	14	131	Type I interferon signaling pathway	NLRC5 IFITM3 STAT1 IRF7 IFI27 STAT2 IFI35 IFIT3 BST2 USP18 IFIT1 ISG15 PSMB8 IRF9
BCAN	2.71997		3.82755e-09	14	131	Cellular response to type I interferon	NLRC5 IFITM3 STAT1 IFIT1 IRF7 IFI27 STAT2 IFI35 IFIT3 BST2 USP18 ISG15 PSMB8 IRF9
SLITRK6	2.71838		4.60478e-09	21	356	Response to virus	IFIT3 BST2 IFITM3 IFIT1 ZC3HAV1 DDX58 IFIH1 STAT1 RTP4 DDX60 IRF7 EIF2AK2 PARP9 IFI27 STAT2 PENK ISG15 IRF9 CCL5 NLRC5 IFI44
HSBP1L1	2.70238		4.7959e-09	34	953	Regulation of nervous system development	SEMA3A NTRK3 LRRK2 RASAL1 CPNE5 EFNB2 MMD2 SOX8 LZTS1 NTN1 DLG1 RARB GLI3 EFNB3 OPRM1 CNR1 BCL11A BCL11B ITPKA MEIS1 LRTM1 DRD2 B2M C1QA HAP1 BAIAP2 SIPA1L1 SNCA PTK2B PRKD1 NGEF LZTS3 MOV10 DCC
HCN4	2.69759		5.18556e-09	14	135	Response to type I interferon	NLRC5 IFITM3 STAT1 IFIT1 ISG15 IRF7 IFI27 STAT2 IFI35 IFIT3 BST2 USP18 PSMB8 IRF9
6330411D24RIK	2.68675
EFHD1	2.68621
PHLDB2	2.65265
FHDC1	2.64832
0610040J01RIK	2.62488
CCDC136	2.61607
KCNN1	2.61295
ZIC1	2.61069
GLRA1	2.60458
PROX1	2.59279
FAM189A2	2.58371
NDNF	2.57452
LHFP	2.55794
DSCAM	2.55585
TMEM108	2.55316
KCNC2	2.55278
RNF152	2.54952
ADAMTS2	2.54009
PPARA	2.52966
KLHL14	2.52608
FIGN	2.51156
BCL2L15	2.51147
NRIP3	2.50414
PTPN3	2.5005
SH2D4B	2.49481
VASH2	2.48596
GPRC5B	2.48559
STARD9	2.48448
KCNS3	2.48264
HAPLN4	2.47668
COL26A1	2.46432
ITGAE	2.46247
TANC1	2.43901
SDSL	2.43679
SH3D19	2.43477
NPAS3	2.43432
PLCH1	2.42819
SPARCL1	2.39996
HDAC9	2.39843
SHISAL1	2.39282
MKX	2.39095
ST8SIA6	2.38961
BTBD11	2.37488
ZFP423	2.36995
LINGO2	2.36534
KNDC1	2.35875
KAZALD1	2.34578
CORO6	2.34447
PLCB4	2.34234
CHRNA4	2.33786
PMP22	2.33529
UGT8A	2.33436
ARSJ	2.32284
RNF220	2.32279
CCK	2.3218
CDH23	2.31681
SPTSSB	2.28264
KCNMB2	2.27322
NR2F1	2.26558
MYH14	2.26438
KCNK4	2.26116
INPP4B	2.26006
CTHRC1	2.25582
CYYR1	2.23473
CECR2	2.23083
MAST4	2.22443
CDK6	2.22144
ADRA1B	2.22025
TAFA1	2.21596
KANK4	2.2096
VAV3	2.20894
HES1	2.20377
NR2F2	2.20047
GSTA4	2.20024
MANBA	2.19485
RGS3	2.18588
PSG16	2.18345
MCF2	2.17809
ANO4	2.16546
ZMAT4	2.16114
ARHGAP26_2	2.1482
MREG	2.14526
HS3ST1	2.12182
SOX5	2.12141
CDK14	2.11936
GPC5	2.11298
ELAVL4	2.11114
GALNT9	2.10649
TSPAN12	2.10523
ALDOC	2.10515
CYP4F16	2.09883
ICK	2.09297
NT5DC3	2.08452
ELAVL2	2.07318
METRNL	2.0661
ABCA7	2.06104
NAPEPLD	2.06053
GABBR2	2.05501
TRIM43C	2.05448
ITPR2	2.0502
TFEB	2.047
SCN1B	2.04683
ESRRB	2.03696
RGS6	2.0338
ZFPM2	2.03154
NACC2	2.02711
SYT2	2.02601
TMEM132C	2.02326
RAB31	2.02216
PAQR8	2.02111
LGR5	2.02106
AKAIN1	2.01977
PLCXD2	2.00435
BC035947	2.00277
GM21798	2.00175
SCN9A	1.9979
TMEM163	1.99146
APOOL	1.99104
FGD6	1.99006
STMN2	1.9895
ARHGAP22	1.98911
FGF1	1.98659
DNAH7B	1.9854
TSPAN17	1.98118
BICC1	1.9811
VWA5B2	1.97725
ASTN2	1.97553
ANKRD24	1.97403
RBMS2	1.97197
VAMP1	1.97083
KCNC1	1.9697
SGMS2	1.9673
NOX4	1.96641
CREG1	1.95842
SEMA6A	1.95481
SEMA5A	1.94712
STEAP2	1.94044
SERPINF1	1.93759
SGPP2	1.93368
ZDHHC22	1.92816
NDRG2	1.92545
ST3GAL6	1.91838
PTCHD4	1.90767
MT-ND4	1.9071
ANKRD9	1.89649
CACNA1G	1.89161
MSRB3	1.88943
NRG3	1.87816
OXR1	1.87708
CHRM2	1.86996
ZIC4	1.8646
SNCB	1.86432
EVA1C	1.85748
ADCY1	1.85619
FAM131C	1.85278
CDH12	1.84776
NEFM	1.84772
AMOTL1	1.84091
RESP18	1.83982
CCDC141	1.839
MARCH11	1.83875
PPM1E	1.83471
ADAMTS16	1.83442
DERA	1.82815
ST8SIA1	1.82804
RASSF3	1.82751
CFTR	1.82605
FGF22	1.82441
TDRD5	1.82337
TRPC3	1.8212
CAMK2N2	1.82082
BEND6	1.81896
ASAH2	1.81884
SEPT4	1.81862
TSPAN9	1.81499
RASA4	1.81429
CD180	1.81317
FNDC5	1.81131
TSPAN14	1.81027
ADGRA1	1.8088
SPSB4	1.80494
ANXA5	1.79655
ANK1	1.79567
NPAS1	1.7935
CYP2J6	1.79162
CUX2	1.79076
MGST3	1.79005
NTNG1	1.78961
PAX6	1.78957
MXRA7	1.78872
KCNJ3	1.78853
CAMK2D	1.78231
PALLD	1.78054
IDI1	1.77995
ENHO	1.77873
ST8SIA5	1.77611
MRM1	1.77396
SHD	1.77389
DYSF	1.77276
SYNJ2	1.77257
HIVEP1	1.77107
PNOC	1.76541
GAL3ST1	1.7649
PTGDS	1.76358
CLMN	1.7603
CROT	1.75592
TSHZ2	1.75356
APOL8	1.751
NXPH1	1.7482
LRMDA	1.74818
HOMER2	1.74764
FAM13A	1.74626
SYT9	1.74448
PAQR4	1.74139
TNS1	1.73969
FHOD3	1.73957
D830030K20RIK	1.73865
ADARB1	1.73615
TTC39A	1.73445
SNX8	1.73416
COLGALT2	1.73294
ZFHX3	1.7323
EML3	1.73183
ADAMTS12	1.73115
PHKA1	1.73045
PIK3C2G	1.72878
ASAP2	1.72857
AIFM3	1.72485
HSPA12A	1.72343
GRIK1	1.7223
TMEM25	1.72031
CGNL1	1.716
ACSS2	1.71286
GFRA1	1.71053
ARHGAP24	1.70575
SLC17A7	1.70383
CACHD1	1.70313
SEMA7A	1.70242
KCNC3	1.70171
TJP2	1.69868
SEL1L3	1.69577
GSS	1.69338
CPLX1	1.69283
NUDT12	1.6918
QRFPR	1.69123
GPR68	1.69054
G0S2	1.68872
ZYX	1.68826
SLC6A7	1.68762
NECAB3	1.68746
CAST	1.68531
AKR1B10	1.6843
LGI3	1.68242
KIF26B	1.68054
DNER	1.67421
MTMR11	1.67349
MAPK12	1.67345
ADAM11	1.67315
MROH1	1.66943
SYNPO2	1.66893
JAM2	1.66848
ENPP2	1.66808
PIP5KL1	1.66383
RTN4R	1.66339
TNFSF13B	1.66181
ABHD3	1.66083
CHGA	1.66062
DUSP1	1.65689
CTIF	1.65441
CNTN6	1.64566
WHRN	1.63711
P3H2	1.63345
ACSL3	1.63296
PRR13	1.63273
ARHGAP42	1.62861
TUFT1	1.62704
PNPLA3	1.6202
ZFHX4	1.61903
RELT	1.61854
LIMK1	1.61719
MFSD5	1.61434
ARHGEF37	1.61225
4930447C04RIK	1.60935
KCNA2	1.60797
EPHA10	1.60765
EDIL3	1.60441
EFR3A	1.60398
ANO5	1.60331
SLC4A8	1.60291
GAS6	1.60041
VEGFC	1.60032
DAB2	1.59805
LARP1B	1.59778
TMC7	1.59732
ZFP521	1.59521
KCNN2	1.59468
SIPA1L2	1.59035
RNF182	1.58798
KCNK10	1.58459
PLEKHA7	1.58333
TRIM67	1.5832
PDLIM5	1.58127
AI854703	1.57945
TRMT2B	1.57932
INSIG1	1.57636
FMN1	1.57125
MYO6	1.57072
PPP1R14A	1.57035
GRIN2D	1.56848
SIAH3	1.56785
ANKRD29	1.56742
CSRP1	1.56512
PDCD7	1.56459
ITGA6	1.56457
LTBP1	1.5642
FNBP1	1.56381
SLC43A2	1.56273
ESYT1	1.55636
IGFBP5	1.5546
KANK1	1.55444
HMCN1	1.55215
PLEKHH3	1.55178
MT-CO3	1.54943
SHISA4	1.54831
UTY	1.54817
ST3GAL4	1.54779
CDK2AP1	1.54742
OPTN	1.54679
FADS6	1.54631
CREB3L2	1.54009
SLC16A10	1.54006
SPAG5	1.53923
DBNDD1	1.53901
KCNH2	1.53536
SHISA6	1.53445
ATP1B2	1.53112
CAPN2	1.53014
PTPN22	1.52936
OPN3	1.52919
TPM4	1.52918
TMEM145	1.52825
PDE8A	1.52757
TUNAR	1.52749
IGF1	1.52711
TNFRSF11A	1.52413
TSTD3	1.52367
FNDC4	1.52316
MT-CO2	1.52212
GNAS	1.5184
ABLIM1	1.51755
GM49527	1.51601
VWC2	1.51582
CRYBG1	1.51519
PARVB	1.51476
GALE	1.51439
GFRA2	1.51371
SHC1	1.5098
RASSF5	1.50871
C1QL3	1.50779
PPARD	1.5055
GREB1	1.50354
ABTB2	1.50338
FGFBP3	1.50282
SHC4	1.5026
TSPAN33	1.50162
TTLL5	1.49905
LANCL3	1.49779
STMN3	1.49757
RBBP8	1.49636
ARHGEF40	1.49545
VSNL1	1.49392
HYKK	1.49316
GOLIM4	1.49139
ECI1	1.49094
CPQ	1.49048
MTFR1	1.49003
GM3005	1.48861
PAQR7	1.48684
DDT	1.48447
FAH	1.48103
INA	1.48025
LBH	1.47996
APBA1	1.47663
DOK7	1.47604
LYNX1	1.47511
PRDX5	1.47427
TSPAN4	1.47412
UBAP1L	1.47351
LINGO1	1.47313
NFIA	1.4723
CCDC85A	1.46861
OSBPL5	1.46637
MT2	1.46628
ABCA5	1.4656
SH3BGRL2	1.46557
TUBB4B	1.46439
FBXO2	1.46418
RSKR	1.46385
ABCC8	1.46324
ANKRD55	1.46178
ST6GAL1	1.46079
ARHGAP29	1.46048
FEZ2	1.46017
HEG1	1.45807
PATJ	1.45676
IFITM10	1.4543
TPMT	1.45381
SEC11C	1.45367
B3GLCT	1.4531
PAPPA	1.45124
NTN4	1.45102
CHD7	1.44903
RAB33B	1.44902
SHANK1	1.44872
PRICKLE1	1.44552
ADAMTS17	1.44544
WNK2	1.44494
ARID5B	1.44178
MICALL1	1.44124
CIB2	1.43955
DLC1	1.43859
TUBA1B	1.43839
GLO1	1.43798
NAT8L	1.4364
CLGN	1.43593
RFXANK	1.43582
GSAP	1.43535
RPS6KA1	1.43457
SRRM4	1.43416
TM6SF1	1.43352
EPS15	1.43278
KCTD9	1.42933
CXXC5	1.42847
MT-ATP6	1.42783
UNC5C	1.42733
GATAD2A	1.42519
SLC16A1	1.42385
SYT13	1.42305
TCEA2	1.42281
AKAP13	1.42201
IRS1	1.42197
DUSP15	1.42044
POLN	1.42038
PAKAP_3	1.41928
KLHL32	1.41832
EBF1	1.41795
DISP2	1.41708
ITGA3	1.41591
CAR10	1.41537
IGLON5	1.41402
ZFP367	1.41249
LAPTM4B	1.41033
KCNJ9	1.4103
OLFM1	1.40918
C530008M17RIK	1.40853
LRTM2	1.40784
MFSD4A	1.40765
PRKRA	1.40694
ADARB2	1.40553
TANGO2	1.40446
MTUS1	1.40432
SPATA6	1.40334
GBE1	1.40031
THY1	1.39967
PEPD	1.39779
CD83	1.39701
LUZP1	1.39671
PTAR1	1.39461
MYRIP	1.39349
BLM	1.39178
LDLR	1.39068
SLC29A4	1.38912
HTR7	1.38819
CDS1	1.38708
SYNGR1	1.38661
MITF	1.3862
GLRX	1.38565
FGF9	1.38508
CIT	1.38085
RPH3A	1.3806
PGM2	1.37987
XYLT2	1.37922
SFI1	1.37625
VAV2	1.37556
DYNC1I1	1.37423
TOX3	1.37363
GM2A	1.37237
BOK	1.37
GRK3	1.36889
GM43191	1.36862
COX7B	1.3672
TCP11L1	1.36632
ATP5G1	1.36543
CPEB1	1.36527
C130026I21RIK	1.36335
CAPRIN2	1.3624
CDK18	1.36102
NHSL1	1.36075
CYP4X1	1.3604
MT-CYTB	1.35861
SCO2	1.35829
NEFL	1.35794
MPC2	1.35731
SEMA4G	1.35701
SYT7	1.35682
PTTG1	1.35669
BIN1	1.35617
ZFP804B	1.35605
YPEL4	1.355
MT-CO1	1.3537
GAS2	1.35312
MSRB1	1.35242
PPM1L	1.35218
MARCH2	1.3521
DPYSL3	1.35117
ENTPD5	1.35065
MT3	1.35014
TRPM2	1.35013
DIP2A	1.35005
SLC8A1	1.34923
MYO19	1.34916
ETNK2	1.34784
PRUNE2	1.34722
WWOX	1.34672
ASB13	1.34618
ZFP536	1.34473
TMEM241	1.3442
ACSL6	1.34376
PIAS3	1.34371
FBXO9	1.34332
TTC28	1.34328
NDUFA12	1.34299
GRSF1	1.34185
PLCH2	1.33904
PDK2	1.33882
PHF21B	1.33882
TSC22D3	1.33824
ADAMTS10	1.33782
GLB1	1.33702
ME1	1.33698
APPL2	1.33485
GRIP2	1.33441
TMEM8	1.33204
OSBPL1A	1.33045
NOX1	1.32888
DZIP1	1.32834
POU6F2	1.32824
CRYAB	1.32822
SLC4A9	1.32657
CACNA2D4	1.32652
DDX3Y	1.32457
CYCS	1.32319
MSI2	1.32224
PDE4D	1.32199
TSHZ3	1.32156
VPS26C	1.32118
ARHGEF6	1.32084
COL16A1	1.31938
SLC35G2	1.31809
FAM111A	1.31429
TOX	1.31401
CRHR1	1.31381
GPR139	1.31346
SLC25A4	1.31335
RALB	1.31242
S100B	1.31229
MFN1	1.31183
NCALD	1.31163
SLC25A39	1.30956
ASAP1	1.30923
EHD3	1.30584
PRXL2A	1.30405
GPR153	1.304
TRIM7	1.30382
NMRK1	1.30358
CALB2	1.30352
NUDT4	1.30329
MAST1	1.30325
ELOVL7	1.30319
RTBDN	1.3027
APBB2	1.30264
REEP3	1.3025
RTTN	1.30203
ARHGAP27	1.30086
MT-ND1	1.30029
1700019D03RIK	1.29788
FGF13	1.29753
SPTLC2	1.29699
TUBB4A	1.296
PPCS	1.29594
CDR2L	1.29568
HSPA4L	1.2942
FRMD4A	1.29379
LNX1	1.29015
MTSS1	1.28991
1500009C09RIK	1.28982
EPB41L3	1.28966
EIF2AK3	1.28909
SEPT6	1.28887
NTM	1.28771
ASPSCR1	1.28735
MAP1LC3A	1.28492
KCNF1	1.28447
KRT222	1.28306
ERO1LB	1.2822
PPP3CC	1.282
UNC119	1.28162
ECHDC2	1.28161
IGSF3	1.28119
DNAJB2	1.27988
FAR2	1.27882
AGBL4	1.2788
BOLA3	1.27876
MRPL42	1.27719
ZFP618	1.2771
ALDH9A1	1.27387
TECR	1.27313
AARS2	1.27234
5031439G07RIK	1.27187
CEMIP	1.27153
TAF13	1.27065
HIPK2	1.27044
PUS1	1.26897
CLEC2L	1.26892
TRPM4	1.26838
CAMTA1	1.26833
JRKL	1.26814
SLC9A3R2	1.26796
PGP	1.26681
BCKDHB	1.26584
IL1RAP	1.26547
SEMA6C	1.26369
IGSF9B	1.26213
FKBP7	1.26164
NECTIN1	1.2614
PARP16	1.26044
DUSP16	1.25986
EPB41L4B	1.25879
DEXI	1.25785
IQSEC3	1.25777
NSDHL	1.25775
SMOX	1.25743
EIF2S3Y	1.25675
TMEM44	1.25542
SLC18A2	1.25462
DGKA	1.25435
HEXB	1.25405
CUTA	1.25333
SV2A	1.25329
ATP8A2	1.25307
NDUFA4	1.25258
PTPRZ1	1.2506
KCNJ6	1.25047
LGR4	1.25037
ZFP518A	1.24994
FAM155A	1.24889
PIK3CD	1.2479
PHYH	1.246
SYTL2	1.24519
1500009L16RIK	1.24424
SOCS6	1.24397
TMEM246	1.24389
CEND1	1.24341
ATP5G3	1.24236
MICAL2	1.24167
MIPOL1	1.24022
CSDC2	1.23974
PTPRS	1.23965
NRBP2	1.23949
JDP2	1.23935
NCBP3	1.23875
CYP51	1.23724
PAXX	1.2368
NET1	1.23608
NXPE3	1.23575
REEP2	1.23508
NAALADL2	1.23479
NDUFB8	1.23436
ADCY7	1.23401
MTURN	1.23375
DYNLRB1	1.23297
HTRA1	1.23274
NDUFAB1	1.2325
AGPAT5	1.23189
HSPA8	1.23076
LDB3	1.2306
OGFRL1	1.23058
COX5A	1.23043
CTNNBIP1	1.23038
B4GALT5	1.22923
RIMS3	1.22865
TXNL4A	1.22805
EPB41L5	1.22466
RAP1GAP2	1.22377
B3GAT3	1.2234
SASH1	1.22074
COX7B2	1.22067
SMAD9	1.21997
GPR162	1.21895
RARA	1.21876
PLA2G3	1.21822
ENDOD1	1.21811
TRNP1	1.21783
SNPH	1.21707
HABP4	1.21658
FAT4	1.21657
SNX9	1.21611
DDAH1	1.21568
NAV1	1.21457
IGDCC4	1.21443
ARHGAP23	1.21346
ATOH7	1.21255
MAG	1.21233
SHC3	1.21211
GPR137	1.21128
KIF5A	1.21119
FAM199X	1.21051
COLEC12	1.2096
ITPRID2	1.20818
PODXL2	1.20815
ACYP1	1.20573
ATP23	1.20493
DIPK1B	1.20369
SLC8A3	1.20305
COX7A2	1.20299
REC8	1.20297
MYO1C	1.20283
MRPL54	1.20223
FGD5	1.20185
PTPN21	1.20157
ISCU	1.19942
SCN1A	1.19932
LGI2	1.19825
ENAH	1.19565
CCDC134	1.19556
PPARGC1A	1.19482
GRIN3A	1.19424
AKAP12	1.19382
APBA3	1.19313
TRIM3	1.19144
FAM234A	1.19087
GGT7	1.19078
GYS1	1.19057
ATP5H	1.1902
GRK5	1.18957
HRH2	1.18931
JUN	1.1892
EPHB2	1.18905
UCHL1	1.18897
PID1	1.18895
ADPGK	1.18891
UBASH3B	1.18889
PTPN4	1.18721
TBC1D7	1.18713
TTC21B	1.18706
PITPNA	1.18587
CNTNAP4	1.18572
GM3558	1.1856
MT-ND2	1.18339
STK39	1.18313
OXSM	1.18232
2310061I04RIK	1.18104
SELENON	1.18098
NEK1	1.18042
ACER3	1.17991
ABCA2	1.17975
CKAP4	1.17939
BANF2	1.17922
PLD1	1.17879
MTA3	1.17831
ATP11C	1.17783
HERPUD1	1.17746
NR2F6	1.1766
MINDY3	1.17597
RHOBTB3	1.1758
CFAP299	1.1757
GABRA1	1.17554
SELENOM	1.1743
TMEM129	1.17407
KCNIP1	1.17384
DAPK2	1.17309
LGMN	1.17285
HIBCH	1.17154
SLC25A38	1.17108
GNG3	1.17059
SDK1	1.17052
GSTO1	1.17009
CHRNB2	1.16955
SFXN5	1.16933
NDUFA11	1.16915
ARHGDIG	1.16859
GNG2	1.16758
PDHA1	1.16728
CAPN5	1.16687
CERK	1.16649
BCAT1	1.16646
PARVA	1.16553
TMEM160	1.16535
LRFN1	1.16471
RDX	1.16461
YWHAH	1.16418
FNDC10	1.16401
STRIP1	1.16383
ISL1	1.16383
KCNK12	1.16345
FBXO44	1.1632
DEPDC5	1.16306
MAP4K2	1.16273
NFIC	1.16257
SLC5A6	1.16233
MEGF9	1.16222
BHLHE40	1.16191
TIGAR	1.1611
INPP5J	1.16
RHBDD1	1.15995
NECTIN3	1.15983
ST5	1.15893
HJURP	1.1575
TOM1	1.15389
STK10	1.15378
GLS2	1.15317
SH2D3C	1.15295
HMGB1	1.15249
TACC2	1.15219
CHPT1	1.15192
PMVK	1.1518
LRCH1	1.15159
SYT17	1.15119
NTNG2	1.15027
STX8	1.14993
KRCC1	1.14989
COX6B1	1.14952
ZBTB4	1.14931
EPS8	1.14768
ZFP760	1.14752
SMAD1	1.14676
MAPK11	1.14513
PAK1	1.14494
ADGRA3	1.14486
RSAD1	1.14473
FOXN3	1.14322
BTBD3	1.14189
YIF1B	1.14134
TSPAN2	1.14068
4930430F08RIK	1.13917
CORO2A	1.13898
LDLRAD3	1.1377
IDNK	1.13728
FUCA2	1.13709
LHFPL3	1.13647
GLUD1	1.13636
E130309D02RIK	1.13527
RBL1	1.13494
RABAC1	1.13424
ZFP385A	1.1335
MRPL18	1.13349
CLSTN2	1.13333
BCL7C	1.13329
TNIP1	1.13299
MIGA2	1.13291
TMEM53	1.13173
NDUFB7	1.13136
PKP2	1.13103
UBE2QL1	1.13097
LIG1	1.13077
ATP5C1	1.13044
SCLY	1.12971
WDR76	1.12883
RNF6	1.1286
NDUFB9	1.12838
MID1IP1	1.1283
TMEM56	1.12775
HERC3	1.12768
MCC	1.12765
COMTD1	1.12729
SNAP91	1.12585
KIF13A	1.12436
RSRC1	1.12416
FLYWCH2	1.12361
RAB11FIP5	1.12246
SACS	1.12183
UQCR10	1.12127
SQLE	1.12
SOBP	1.11969
FAAH	1.11937
CHCHD7	1.11898
CYC1	1.11879
PIP5K1B	1.11855
ZWILCH	1.11825
AFAP1	1.11814
MAPKAPK2	1.118
NT5M	1.11774
VMN2R85	1.11716
NDUFB6	1.11699
1700008O03RIK	1.11665
LDHB	1.11558
ACOT7	1.11535
CATSPERD	1.11518
SAMD5	1.11499
FLVCR1	1.11481
CDH20	1.11412
ST3GAL3	1.11364
GOT1	1.11328
ATRNL1	1.11258
ZFP867	1.11151
RIMKLA	1.11117
KCNB2	1.11096
PPARG	1.11085
TMEM147	1.1106
DBI	1.10963
UPP2	1.10893
RTN4RL1	1.10797
MPV17	1.10748
NAB1	1.10715
PPM1H	1.10694
IDH3A	1.10683
RAPH1	1.10655
AMY1	1.10648
ETFRF1	1.10624
TMEM65	1.10595
KCNK9	1.10568
ARFGAP3	1.10517
LYPD6B	1.10499
PDP1	1.10438
PARD6A	1.10309
ZFAND4	1.10307
P2RX4	1.10257
LACTB2	1.10216
GFOD2	1.10167
CAT	1.10113
DMAC2	1.10079
3110021N24RIK	1.10078
FAM71E1	1.10041
ESRRG	1.10014
EGFEM1	1.09936
SAT2	1.09926
SYP	1.0989
ATP5MPL	1.09855
ETL4	1.09834
ATP1B3	1.09729
SERAC1	1.09729
CNTN2	1.09696
KLF6	1.09693
MLEC	1.09615
AGL	1.0959
TFG	1.09531
TEX14	1.09449
EFR3B	1.09416
TUBB2A	1.09414
NRBP1	1.09336
ZFP608	1.09333
SRXN1	1.09328
FANCC	1.09228
INTS3	1.09206
SLC27A4	1.09141
GM49333	1.09113
ABCG4	1.09095
CAR7	1.09081
BAK1	1.0908
LAMTOR5	1.09021
HMGCS1	1.08981
NUDT19	1.08925
IGF1R	1.08908
FABP3	1.08893
HIGD1A	1.0884
TESK2	1.08792
ZMAT5	1.08764
LIFR	1.08671
IRAK4	1.08634
ATP5J2	1.08626
EPB41L4A	1.08566
LRRFIP2	1.0853
MAP3K1	1.08509
ALDH6A1	1.08476
MTFP1	1.08413
MGAT5	1.08387
TMEM50B	1.08382
4930469K13RIK	1.08345
GK	1.08267
CNTRL	1.08267
MYO3A	1.08251
CYP20A1	1.0825
MYL12B	1.08243
CHCHD10	1.08237
BMP2K	1.08218
PNKD	1.08217
G6PC3	1.08216
MRPL12	1.08204
SEC24D	1.08141
SLC25A5	1.08099
HDX	1.08095
KITL	1.08092
BEAN1	1.08091
LRRTM1	1.08071
ADCY10	1.08011
ACOX3	1.07994
ATP11B	1.07902
1700021F05RIK	1.0786
HINT1	1.07839
COQ7	1.0778
DGKQ	1.0774
LIPA	1.07709
TRIM66	1.07592
FITM2	1.07547
MAMLD1	1.0754
LAS1L	1.07538
PLEKHH1	1.07526
ZFAND6	1.0752
UBA52	1.07507
MYT1	1.07455
CABLES2	1.07295
LAPTM4A	1.07215
CLDN34C1	1.07131
CMAS	1.0704
FLNB	1.06884
DAAM1	1.06847
OTUD7B	1.0682
BCLAF3	1.06766
SLC25A37	1.06761
LMBR1	1.06722
TAF7	1.06588
HS3ST5	1.0657
LIN52	1.06488
CDC25B	1.06462
MCRIP1	1.06421
2510039O18RIK	1.06355
IMMT	1.06349
TAB1	1.06345
NDUFA10	1.06323
CDC37L1	1.06292
RPL38	1.06159
TM2D3	1.06129
UBLCP1	1.06004
MAP3K20	1.05982
COPRS	1.05981
HS6ST1	1.05978
HAGHL	1.05922
OMA1	1.05889
COPS9	1.05822
COX6C	1.05775
SH3GL2	1.05707
BRI3BP	1.05682
YIF1A	1.05616
RAB6A	1.05522
TOX2	1.05513
SS18L2	1.05493
NDUFB5	1.05462
SCYL2	1.05434
TPK1	1.05387
NBEAL1	1.05342
SPATA7	1.05292
ATP5B	1.05274
ZFP983	1.05271
PLCD4	1.0514
SEZ6L	1.05133
SULT4A1	1.05089
PSEN2	1.05076
GLIS1	1.04992
GUSB	1.04988
SLC25A13	1.04904
LRRC57	1.04904
NEDD8	1.04844
SLBP	1.04806
FABP5	1.04785
PCCB	1.04759
FLOT1	1.047
MSANTD2	1.04682
KDELR2	1.04645
SELENOK	1.0464
SPOCK2	1.04479
ORC1	1.04472
ZBTB7C	1.04452
PSME3	1.04407
COX6A1	1.04342
SLC35F5	1.04337
CLSTN3	1.04334
TIMP2	1.04304
OSBPL6	1.04295
PDZD7	1.04158
ATG4A	1.04124
DNAJC4	1.04116
FLII	1.04102
MICOS10	1.04091
YPEL3	1.0408
INPP5A	1.0406
RAVER2	1.04046
MAL	1.04025
ESRRA	1.04015
WNT5B	1.03944
GPATCH2	1.03918
AFF2	1.03848
KCNJ12	1.03735
PRPS2	1.03702
HSDL2	1.03693
TMEM117	1.03578
LAMTOR2	1.03537
KCNA1	1.03532
TMCO3	1.03523
RHOJ	1.03498
FRYL	1.0348
HSF4	1.03412
SEPT10	1.03363
VEGFA	1.03304
STOML2	1.03223
LRSAM1	1.0321
NDUFA3	1.03207
PAG1	1.032
PPP1R14C	1.03117
ATP5J	1.03053
PITPNC1	1.03034
ATP13A2	1.03001
FBN1	1.02962
LZTS2	1.02941
ETFA	1.02905
LDHD	1.02901
GAB2	1.02897
IDH2	1.02842
PPFIBP1	1.02754
TMTC4	1.02717
ZFAND1	1.0266
ZFP641	1.02472
HMGN3	1.02458
PLP1	1.02455
DEPTOR	1.02414
KLHL5	1.02395
MROH8	1.02395
ADPRH	1.02362
NEK3	1.02349
RAB3A	1.02321
SMYD2	1.0229
GEMIN7	1.02236
PRDX4	1.02206
SRGAP1	1.02027
ADGRF2	1.02017
PRDM5	1.01929
DOCK9	1.0186
DESI1	1.01858
SHROOM4	1.01837
PLEKHB2	1.01834
ACYP2	1.01794
VEGFB	1.01741
SLC45A4	1.01734
ARHGAP12	1.01729
ECHDC1	1.01725
MYO16	1.01676
ZFP275	1.01671
PSMC5	1.01644
BSG	1.01626
BFAR	1.01617
WDR82	1.01566
FARP1	1.01541
RHEBL1	1.01523
EMB	1.0152
OLFM2	1.01473
GLRX5	1.01402
SYCP3	1.01295
KIFC2	1.01287
ERICH6	1.01237
MAFG	1.01223
NKAIN1	1.01201
KLC2	1.01174
UQCRH	1.01146
TDP2	1.01126
LURAP1L	1.01104
LBR	1.01088
RUSC2	1.01054
SCOC	1.01021
RIN2	1.01021
TLE5	1.01002
FNTA	1.00994
SLC24A3	1.00988
NEMP2	1.00935
SALL2	1.00863
SKIDA1	1.00805
MAP6D1	1.00715
VDAC2	1.00678
PTPRK	1.00593
ALMS1	1.00471
RETREG1	1.00458
MEGF11	1.00414
SLC2A6	1.00368
PPIB	1.0036
CALU	1.00345
ATP5L	1.00309
PRKAG2	1.00302
HACD1	1.00251
SCCPDH	1.00248
PDSS2	1.00189
FAIM2	1.00071
RCOR3	1.00064
MRPL34	1.00059
RB1	1.00035
NAP1L5	1.00008
Genes upregulated in KO astrocytes LOG2 FC > 1; FDR < 0,05
KLHL2	1.01337
SPRY2	1.01398
LRTM1	1.01663
SEMA3A	1.01682
CACNA2D3	1.01932
WIPF3	1.01978
ADAMTS3	1.02272
MEIS1	1.02326
CRIP2	1.0249
GM21954	1.02705
RASD2	1.028
KCNK2	1.02814
GPRIN3	1.03018
LRRTM4	1.03341
SCN3B	1.03445
EFNB3	1.04031
BAIAP3	1.04232
SMPD3	1.04377
STAT2	1.0445
DCHS2	1.0495
CTDSPL	1.04977
TIAM2	1.05355
MAPK4	1.05538
LZTS3	1.05817
ZDHHC23	1.06401
CHSY3	1.06446
TGFA	1.06684
KLHL29	1.06711
RXRG	1.06909
CNR1	1.07565
SYT16	1.07792
OPRM1	1.08364
JCAD	1.08503
SLC4A4	1.08547
ARHGAP6	1.08909
RIPOR2	1.09276
ITGB8	1.09825
TRAIP	1.10181
A830031A19RIK	1.11099
MOV10	1.11247
CCND2	1.11255
RAB40B	1.11309
SV2C	1.11509
KCNJ4	1.11889
DACH1	1.11891
PDZD2	1.14016
ANO2	1.14442
SOX8	1.14644
DPYD	1.15016
SIPA1L1	1.15115
SNCA	1.16831
ABI3BP	1.16887
PDE8B	1.17812
PRKD1	1.17826
GPM6B	1.18488
PDE1B	1.1899
LINGO3	1.19081
CAR12	1.19141
TMOD1	1.19248
OSBPL8	1.19398
DLG1	1.19466
SLC35F3	1.19938
ATP8A1	1.20094
SYNPO	1.21146
CCDC88C	1.21446
ACTN2	1.2166
SHISA5	1.21782
LZTS1	1.22088
WSCD2	1.22494
EFNB2	1.22903
MPPED2	1.23302
MMD2	1.23979
NECAB1	1.24029
LRRK2	1.2415
GABRA2	1.24228
CELF2	1.24612
ARPP19	1.25125
CDK17	1.25185
CAMK1G	1.25442
MATN2	1.25739
AMZ1	1.25803
ZFP46	1.25807
NPAS2	1.26065
HTR2A	1.26621
NTN1	1.26989
GLI3	1.27147
DCLK3	1.27251
ZFP831	1.2754
CHRM1	1.28442
SYT6	1.28969
TAPBP	1.29204
GM19410	1.29529
IPCEF1	1.30139
PARP12	1.30227
PDE1C	1.31046
WFS1	1.31404
NT5E	1.31798
SYT5	1.32255
ANO3	1.33321
NNAT	1.33772
CACNG3	1.33836
POU3F1	1.35156
RYR1	1.35328
HPCA	1.36861
DGKB	1.36974
FOXP1	1.37
RIN1	1.37052
MEI4	1.37463
AKAP5	1.37792
RPRML	1.39514
HRK	1.40078
KCNH3	1.40718
PTK2B	1.40934
CNKSR2	1.42679
FOXG1	1.43014
CTXN1	1.43188
DDN	1.44257
GPR83	1.44719
CCDC187	1.44889
ADCY5	1.45379
FOXO1	1.45638
NEK10	1.45763
GRIA1	1.45898
HAP1	1.46211
SYT10	1.47159
ANKRD33B	1.48457
CLIC6	1.48682
GNB4	1.48925
KCNV1	1.49599
PDE1A	1.49929
DSCAML1	1.505
KCNH4	1.51316
LRRC10B	1.51587
LPL	1.51696
ALCAM	1.51927
NTRK3	1.52285
LMO7	1.52743
CAMKV	1.53056
IRF9	1.53706
STK32A	1.5475
KCNIP2	1.55653
LMO3	1.56357
PLPPR1	1.57128
JPH1	1.57281
CRYBG3	1.58015
SMAD3	1.59425
DCC	1.59921
STK26	1.60172
GCNT2	1.61619
NGEF	1.61831
RAMP1	1.62257
KCNAB1	1.6273
HERC6	1.62791
INF2	1.63776
BCL11A	1.64583
PPP1R1B	1.65727
ITPKA	1.66235
ASB11	1.66565
FNBP1L	1.67544
TAC1	1.6851
KCNH1	1.6904
ARHGAP10	1.71799
DRD2	1.7444
2010300C02RIK	1.76017
C1QA	1.79289
GPR6	1.80799
DRD1	1.8164
DDX58	1.82021
5730522E02RIK	1.82107
SH3RF2	1.82418
IQGAP2	1.8269
CALN1	1.84266
GM43517	1.8798
MEIS2	1.90201
CPNE5	1.91213
ADORA2A	1.91814
GLP2R	1.94006
H2-D1	1.96267
IGSF11	1.9739
CHIL5	1.97523
H2-T23	1.98435
C1QB	1.99237
BAIAP2	1.99443
ROR1	1.99673
SLC24A4	2.00353
ZC3HAV1	2.01253
COL6A1	2.01664
PLCB1	2.01888
LHX6	2.02372
NRGN	2.04792
GAS7	2.05963
GDA	2.06526
PIFO	2.07864
TMEM158	2.09168
CACNA1E	2.11711
GPR88	2.12587
MCTP1	2.13154
NETO1	2.16104
RARB	2.19545
ICAM5	2.20741
PARP9	2.25319
GNG7	2.29033
SPATA13	2.32279
BCL11B	2.41899
RTP4	2.44193
RASAL1	2.44811
DLGAP2	2.4617
RNF213	2.46227
EIF2AK2	2.48188
PENK	2.48707
RGS9	2.49693
CRYM	2.5911
IRGM1	2.60597
KCNQ5	2.62889
PHACTR1	2.67779
PSMB8	3.2996
LGALS3BP	3.33973
IFITM3	3.38744
IFI27	3.4395
STAT1	3.47238
NLRC5	3.5116
IFIT3	3.51686
IFI35	3.55017
B2M	3.67006
DDX60	4.39152
CCL5	4.43107
H2-K1	4.60628
H2-Q7	4.90259
IFIH1	5.50864
GBP7	5.51908
USP18	5.62081
ISG15	5.71531
IRF7	5.83463
SAMD9L	5.96658
OASL2	6.12254
TRIM34A	6.23411
BST2	6.25727
IFI44	6.35687
IFIT1	6.56882
GM4951	7.13967
H2-Q4	27.5126
IFI27L2A	29.0851

## Sheet: Table S5
Table S5	Differentially Expressed genes and GO-term analyses comparing WT vs KO in oligodendrocytes of the caudate putamen
			Up-regulated in KO
Genes up-regulated in KO oligodendrocytes LOG2 FC > 0,5; FDR < 0,01			GO-Biologocal processes FDR< 0.05
			FDR	Genes in list	Total genes	Functional Category	Genes
Gene name	0_log2FC		1.84568e-15	11	135	Response to type I interferon	NLRC5 IFITM3 STAT1 IFIT1 ISG15 IFI27 STAT2 IFIT3 BST2 XAF1 USP18
DTNB	0.56557		1.84568e-15	11	131	Type I interferon signaling pathway	NLRC5 IFITM3 STAT1 IFI27 STAT2 IFIT3 BST2 XAF1 USP18 IFIT1 ISG15
APOD	0.58432		1.84568e-15	11	131	Cellular response to type I interferon	NLRC5 IFITM3 STAT1 IFIT1 IFI27 STAT2 IFIT3 BST2 XAF1 USP18 ISG15
CTNNA2	0.63719		4.5301e-15	18	1054	Response to external biotic stimulus	IFIT3 BST2 IFITM3 IFIT1 STAT1 RTP4 DDX60 C4B CCL5 TAC1 FKBP5 HERC6 NLRC5 IFI27 B2M STAT2 PENK ISG15
ATP2B1	0.69789		4.5301e-15	18	1052	Response to other organism	IFIT3 BST2 IFITM3 IFIT1 STAT1 RTP4 DDX60 C4B CCL5 TAC1 FKBP5 HERC6 NLRC5 IFI27 B2M STAT2 PENK ISG15
FKBP5	0.76361		6.28513e-15	18	1085	Response to biotic stimulus	IFIT3 BST2 IFITM3 IFIT1 STAT1 RTP4 DDX60 C4B CCL5 TAC1 FKBP5 HERC6 NLRC5 IFI27 B2M STAT2 PENK ISG15
SGK3	0.87666		1.92287e-14	13	356	Response to virus	IFIT3 BST2 IFITM3 IFIT1 STAT1 RTP4 DDX60 IFI27 STAT2 PENK ISG15 CCL5 NLRC5
ZFAND4	0.94124		1.18243e-12	11	263	Defense response to virus	IFIT3 BST2 IFITM3 IFIT1 STAT1 RTP4 DDX60 IFI27 STAT2 ISG15 NLRC5
XAF1	1.15418		3.41083e-12	21	2561	Response to external stimulus	IFIT3 BST2 IFITM3 GPR88 IFIT1 CCL5 STAT1 RTP4 DDX60 C4B TAC1 FKBP5 HERC6 NLRC5 IFI27 B2M STAT2 PENK ISG15 USP18 NPY
CACNA2D1	1.20182		2.50351e-10	18	2062	Defense response	TAC1 IFIT3 BST2 NLRC5 IFITM3 IFIT1 CCL5 STAT1 RTP4 ISG15 DDX60 IFI27 STAT2 PENK C4B USP18 XAF1 B2M
RTN1	1.24016		3.59509e-10	15	1242	Innate immune response	BST2 NLRC5 IFITM3 CCL5 STAT1 IFIT1 ISG15 IFIT3 DDX60 IFI27 C4B STAT2 XAF1 B2M USP18
NRGN	2.10466		2.9391e-09	13	950	Cytokine-mediated signaling pathway	NLRC5 IFITM3 CCL5 STAT1 IFI27 STAT2 IFIT3 BST2 XAF1 B2M USP18 IFIT1 ISG15
ARPP21	2.20312		3.18577e-09	11	570	Defense response to other organism	IFIT3 BST2 IFITM3 IFIT1 STAT1 RTP4 DDX60 IFI27 STAT2 ISG15 NLRC5
TAC1	2.27423		3.49579e-08	18	2827	Multi-organism process	IFIT3 BST2 IFITM3 IFIT1 STAT1 RTP4 DDX60 C4B CCL5 TAC1 FKBP5 HERC6 NLRC5 IFI27 B2M STAT2 PENK ISG15
RNF213	2.28547		8.94932e-08	13	1278	Cellular response to cytokine stimulus	NLRC5 IFITM3 CCL5 STAT1 IFIT1 IFIT3 IFI27 STAT2 BST2 XAF1 B2M USP18 ISG15
STAT2	2.29231		1.32386e-07	6	103	Regulation of viral genome replication	IFITM3 BST2 IFIT1 CCL5 IFI27 ISG15
NPY	2.32846		1.86268e-07	13	1372	Response to cytokine	NLRC5 IFITM3 CCL5 STAT1 XAF1 IFIT1 ISG15 IFIT3 IFI27 STAT2 BST2 B2M USP18
PENK	2.34774		2.0942e-07	13	1392	Immune effector process	IFIT3 BST2 IFITM3 IFIT1 STAT1 RTP4 B2M DDX60 IFI27 STAT2 ISG15 C4B NLRC5
TMEM158	2.75438		4.53706e-07	6	130	Negative regulation of viral process	IFITM3 BST2 CCL5 STAT1 IFIT1 ISG15
GPR88	2.8559		4.72361e-07	6	132	Viral genome replication	IFITM3 BST2 IFIT1 CCL5 IFI27 ISG15
STAT1	3.32788		Down-regulated in KO
RTP4	3.3697		GO-Biologocal processes FDR< 0.05
HERC6	3.37829		FDR	Genes in list	Total genes	Functional Category	Genes
IFI27	3.61738		1.85401e-05	40	2474	Nervous system development	YWHAQ CNP STMN4 PLLP EFNB3 PMP22 STMN1 TENM2 EPHB1 MACF1 APOE LRRC4C ROBO1 BCAS1 EML1 HSP90AA1 PHGDH HSP90AB1 NDRG1 SEPT4 EFHD1 TTLL7 FEZ1 DUSP15 NCAM2 CLMN GJC3 MYO1D KCNJ10 ERBB4 OLIG1 MT-CO1 MT-ND4 BIN1 DOCK10 ANK3 RPS6KA5 APLP1 PTPRA GJB1
PATL2	4.59452		0.000226943	24	1172	Cellular component morphogenesis	CDH10 EFNB3 PMP22 EPHB1 RHOG MACF1 ERMN LRRC4C ROBO1 HSP90AA1 HSP90AB1 STMN1 GNA12 FEZ1 CLIC4 CNP PHLDB1 DOCK1 CLASP2 DOCK10 ANK3 RPS6KA5 APOE PTPRA
IFITM3	4.7233		0.000244461	18	746	Anterograde trans-synaptic signaling	SYT11 GRM7 GRM3 APOE KIF1B EFNB3 GNAI1 PTPRA GLUL LRRC4C EPHB1 KCNJ10 PMCH PMP22 HSPA8 DTNA CNP KCNQ3
C4B	5.00724		0.000244461	18	762	Synaptic signaling	SYT11 GRM7 GRM3 APOE KIF1B EFNB3 GNAI1 PTPRA GLUL LRRC4C EPHB1 KCNJ10 PMCH PMP22 HSPA8 DTNA CNP KCNQ3
NLRC5	5.18782		0.000244461	18	756	Trans-synaptic signaling	SYT11 GRM7 GRM3 APOE KIF1B EFNB3 GNAI1 PTPRA GLUL LRRC4C EPHB1 KCNJ10 PMCH PMP22 HSPA8 DTNA CNP KCNQ3
H2-K1	5.3747		0.000244461	18	746	Chemical synaptic transmission	SYT11 GRM7 GRM3 APOE KIF1B EFNB3 GNAI1 PTPRA GLUL LRRC4C EPHB1 KCNJ10 PMCH PMP22 HSPA8 DTNA CNP KCNQ3
BST2	6.15959		0.000244461	29	1683	Neurogenesis	STMN4 EFNB3 STMN1 TENM2 EPHB1 MACF1 APOE LRRC4C ROBO1 EML1 HSP90AA1 PHGDH HSP90AB1 NDRG1 PMP22 EFHD1 FEZ1 DUSP15 NCAM2 CLMN CNP KCNJ10 ERBB4 OLIG1 BIN1 DOCK10 ANK3 RPS6KA5 PTPRA
H2-T23	6.6369		0.000244461	21	1008	Neuron projection development	STMN4 EFNB3 STMN1 EPHB1 MACF1 APOE LRRC4C ROBO1 HSP90AA1 PHGDH HSP90AB1 PMP22 EFHD1 FEZ1 NCAM2 CLMN CNP DOCK10 ANK3 RPS6KA5 PTPRA
USP18	7.16454		0.000244461	27	1575	Generation of neurons	STMN4 EFNB3 STMN1 TENM2 EPHB1 MACF1 APOE LRRC4C ROBO1 EML1 HSP90AA1 PHGDH HSP90AB1 PMP22 EFHD1 FEZ1 DUSP15 NCAM2 CLMN CNP ERBB4 OLIG1 BIN1 DOCK10 ANK3 RPS6KA5 PTPRA
B2M	7.21359		0.000244461	15	517	Axon development	EFNB3 EPHB1 MACF1 LRRC4C ROBO1 HSP90AA1 HSP90AB1 STMN1 NCAM2 CNP ANK3 RPS6KA5 APOE PTPRA FEZ1
H2-D1	7.46602		0.000253171	14	474	Axonogenesis	EFNB3 EPHB1 MACF1 LRRC4C ROBO1 HSP90AA1 HSP90AB1 STMN1 CNP ANK3 RPS6KA5 APOE PTPRA FEZ1
IFI27L2A	7.56232		0.000298423	25	1412	Neuron differentiation	STMN4 EFNB3 STMN1 TENM2 EPHB1 MACF1 APOE LRRC4C ROBO1 HSP90AA1 PHGDH HSP90AB1 PMP22 EFHD1 FEZ1 NCAM2 CLMN CNP ERBB4 OLIG1 BIN1 DOCK10 ANK3 RPS6KA5 PTPRA
OASL2	7.80264		0.000339469	21	1067	Cell morphogenesis	CDH10 EFNB3 EPHB1 RHOG MACF1 ERMN LRRC4C ROBO1 HSP90AA1 HSP90AB1 STMN1 GNA12 CLIC4 CNP DOCK1 DOCK10 ANK3 RPS6KA5 APOE PTPRA FEZ1
CCL5	8.22705		0.000339469	19	887	Drug metabolic process	PRDX1 QDPR GATM DPYD MT-CO2 MT-CO1 MT-ATP6 MT-CO3 ST6GAL1 HSPA8 HSP90AA1 PHGDH ADK GPR37 MT-ND2 MT-ND4 HSP90AB1 MT-ND1 COX6C
IFIT1	8.26411		0.000339469	22	1154	Neuron development	STMN4 EFNB3 STMN1 TENM2 EPHB1 MACF1 APOE LRRC4C ROBO1 HSP90AA1 PHGDH HSP90AB1 PMP22 EFHD1 FEZ1 NCAM2 CLMN CNP DOCK10 ANK3 RPS6KA5 PTPRA
DDX60	8.40623		0.00041272	8	153	Oxidative phosphorylation	MT-CO2 MT-CO1 MT-CO3 MT-ATP6 MT-ND2 MT-ND4 MT-ND1 COX6C
IFIT3	8.68852		0.00041272	17	756	Cell morphogenesis involved in differentiation	EFNB3 EPHB1 MACF1 LRRC4C ROBO1 HSP90AA1 HSP90AB1 STMN1 CLIC4 CNP DOCK1 DOCK10 ANK3 RPS6KA5 APOE PTPRA FEZ1
ISG15	29.0023		0.00041272	9	200	Electron transport chain	MT-CO2 MT-CO1 MT-CO3 PHGDH QDPR COX6C MT-ND2 MT-ND4 MT-ND1
			0.00041272	7	106	ATP synthesis coupled electron transport	MT-CO2 MT-CO1 MT-CO3 MT-ND2 MT-ND4 MT-ND1 COX6C
			0.00041272	7	105	Mitochondrial ATP synthesis coupled electron transport	MT-CO1 MT-CO3 MT-ND2 MT-ND4 MT-CO2 MT-ND1 COX6C
Genes down-regulated in KO oligodendrocytes LOG2 FC > 0,5; FDR < 0,01
Gene name	0_log2FC
RUFY4	28.5236
PMCH	6.93743
TNS1	3.43296
MT-ATP6	2.32536
MT-CYTB	2.23765
MT-CO3	2.1862
MT-CO2	2.12795
MT-ND4	1.95975
AC149090.1	1.8941
MT-CO1	1.87723
MT-ND2	1.77332
HCN2	1.7667
MT-ND1	1.51559
ROBO1	1.46736
CRYAB	1.44355
SEC11C	1.39322
QDPR	1.30887
EML1	1.30118
EFHD1	1.29053
GLUL	1.26557
NPAS3	1.21882
ERBB4	1.14324
PLLP	1.12475
CMTM5	1.11172
HSP90AA1	1.07397
BACH2	1.05863
PEX5L	1.04208
TKT	1.01934
STMN4	1.01553
SMAD7	1.01034
TRIM2	1.00566
EPHB1	1.00549
SPRED1	1.00458
HSP90AB1	0.99701
YWHAQ	0.99666
TENM2	0.9737
DPY19L1	0.96919
KCNQ3	0.95021
PMP22	0.94896
FEZ1	0.94244
MARCH1	0.9421
SPOCK3	0.94173
TRP53BP2	0.93765
FNBP1	0.93649
SYT11	0.92967
SAMD4	0.92689
SERPINB1A	0.91189
PTPRA	0.91175
ARSG	0.90285
GSTM5	0.89425
TTLL5	0.89271
RHOG	0.8838
ADK	0.87953
GNG11	0.8769
PPFIBP2	0.87609
PTGDS	0.85087
SNX29	0.84992
MYO1D	0.8496
PSENEN	0.84933
PHGDH	0.84882
COX6C	0.84656
STMN1	0.84511
ANO4	0.8428
BCAS1	0.84176
RNF13	0.84143
PPP1R14A	0.83488
CAR2	0.83306
RNF220	0.83066
PLEKHH1	0.82637
GRIA4	0.82494
SLC12A2	0.81892
MPC1	0.81814
SYTL2	0.81546
DUSP15	0.81397
SPCS2	0.80253
9330182L06RIK	0.80148
GJC3	0.79846
HSPA8	0.78825
TRAF5	0.78643
DDR1	0.7816
CDH10	0.7759
NSMCE2	0.77001
FRMD4B	0.76932
DPYD	0.76653
DBI	0.76334
RPS6KA5	0.76236
IGF1R	0.75896
GATM	0.75698
PLEKHG1	0.75272
NDRG1	0.74477
GJB1	0.74239
GNAI1	0.74194
CSRP1	0.74122
TALDO1	0.74024
CADM2	0.73749
JOSD2	0.73508
ZDHHC14	0.72967
DIP2A	0.72911
ERMN	0.72608
WSCD1	0.72414
OLIG1	0.7229
MEGF10	0.71957
APOE	0.71886
GNA12	0.71628
DOCK9	0.705
LRRC4C	0.70432
SLC48A1	0.69954
SEPT4	0.6971
BIN1	0.69701
DIS3L2	0.69622
TMEFF1	0.6927
NAALADL2	0.69208
PRDX1	0.68879
CLIC4	0.6885
ST6GAL1	0.68791
KCTD3	0.68652
MACF1	0.68408
DOCK1	0.67647
DTNA	0.67487
SHISA4	0.67431
PDE8A	0.67121
KCNJ10	0.67051
OSBPL1A	0.66926
PIK3C2B	0.66104
PHLDB1	0.66001
UBE2E2	0.65833
AIG1	0.65347
UBE2D1	0.6531
RPSA	0.65161
GRM3	0.64956
TASOR	0.6489
MT1	0.64846
GRM7	0.64841
CLMN	0.64644
POLR3E	0.64543
EFNB3	0.63015
SELENOK	0.62693
EEF1A1	0.62403
TMEM117	0.62195
GPR37	0.61363
NCAM2	0.6124
TTLL7	0.60036
APLP1	0.57074
CLASP2	0.56796
CNP	0.56672
PHLPP1	0.56452
ANK3	0.54856
PRR5L	0.5324
KIF1B	0.52165
DOCK10	0.51792

## Sheet: Table S6
Table S6	Differentially Expressed genes and GO-term analyses comparing WT vs KO in oligodendrocyte precursor cells (OPC) of the caudate putamen
			Up-regulated in KO
Genes up-regulated in KO OPCs FDR < 0,05			GO-Biologocal processes FDR< 0.05
			FDR	Genes in list	Total genes	Functional Category	Genes
Gene name	0_log2FC		4.52118e-07	5	135	Response to type I interferon	IFITM3 STAT1 IFIT1 ISG15 USP18
ERBB4	0.37935		4.52118e-07	6	263	Defense response to virus	IFITM3 IFIT1 STAT1 RTP4 DDX60 ISG15
CSMD2	0.90817		4.52118e-07	5	131	Type I interferon signaling pathway	IFITM3 STAT1 USP18 IFIT1 ISG15
ZFP521	1.59521		4.52118e-07	5	131	Cellular response to type I interferon	IFITM3 STAT1 IFIT1 USP18 ISG15
PARP11	3.39599		6.72932e-07	6	356	Response to virus	IFITM3 IFIT1 STAT1 RTP4 DDX60 ISG15
SAMD9L	3.42397		6.72932e-07	8	1054	Response to external biotic stimulus	IFITM3 IFIT1 STAT1 RTP4 DDX60 C4B HERC6 ISG15
H2-T23	3.42878		6.72932e-07	8	1052	Response to other organism	IFITM3 IFIT1 STAT1 RTP4 DDX60 C4B HERC6 ISG15
H2-K1	4.22596		7.25844e-07	8	1085	Response to biotic stimulus	IFITM3 IFIT1 STAT1 RTP4 DDX60 C4B HERC6 ISG15
H2-D1	4.35589		8.46042e-06	6	570	Defense response to other organism	IFITM3 IFIT1 STAT1 RTP4 DDX60 ISG15
STAT1	4.50779		1.49376e-05	4	130	Negative regulation of viral process	IFITM3 STAT1 IFIT1 ISG15
RTP4	4.57419
C4B	4.77397		Down-regulated in KO
HERC6	4.85218		GO-Biologocal processes FDR< 0.05
IFIT1	4.94078		FDR	Genes in list	Total genes	Functional Category	Genes
USP18	5.6895		0.00951991	5	1775	Ion transport	GPM6B MT-ATP6 PLLP KCNIP3 MT-CO3
H2-Q7	6.93256		0.0173776	4	1241	Cation transport	GPM6B MT-ATP6 KCNIP3 MT-CO3
GM4951	7.12884		0.0173776	3	551	Monovalent inorganic cation transport	MT-ATP6 KCNIP3 MT-CO3
OASL2	7.40947		0.0220843	2	153	Oxidative phosphorylation	MT-CO3 MT-ATP6
DDX60	7.99656		0.0238296	2	178	Proton transmembrane transport	MT-ATP6 MT-CO3
H2-Q4	30.5946		0.0251845	3	796	Inorganic cation transmembrane transport	MT-ATP6 KCNIP3 MT-CO3
IFITM3	31.7105		0.0273524	3	906	Cation transmembrane transport	MT-ATP6 KCNIP3 MT-CO3
IFI27L2A	31.8557		0.0273524	3	888	Inorganic ion transmembrane transport	MT-ATP6 KCNIP3 MT-CO3
ISG15	32.1602		0.0281835	2	394	Nucleoside monophosphate metabolic process	MT-ATP6 MT-CO3
			0.0281835	2	358	Purine nucleoside monophosphate metabolic process	MT-ATP6 MT-CO3
Genes down-regulated in KO OPCs FDR < 0,05
Gene name	0_log2FC
MT-ATP6	2.92391
MT-CO3	2.48258
KCNIP3	1.9127
KHDRBS2	1.72821
PLLP	1.68079
AC149090.1	1.56769
RABGAP1L	1.35154
ITGA9	1.07157
GPM6B	0.64294

## Sheet: Table S7
Table S7	Differentially Expressed genes and GO-term analyses comparing WT vs KO in neuronal cluster 2 of the caudate putamen
			Down-regulated in KO
Genes down-regulated in KO neuronal cluster 2 LOG2FC >1 FDR < 0,05			GO-Biologocal processes FDR< 0.05
			FDR	Genes in list	Total genes	Functional Category	Genes
Gene name	0_log2FC		1.96274e-12	21	140	Electron transport chain	UQCR10 CYCS MT-CO1 MT-CO2 MT-CO3 PPARGC1A COX6C NDUFA12 NDUFB9 NDUFB8 NDUFA4 NDUFC2 COX7B ETFRF1 COX6A1 COX5B MT-ND2 MT-ND4 MT-CYTB NDUFAF2 NDUFB6
NDNF	5.01288		6.16037e-12	50	989	Organophosphate metabolic process	ABHD3 ATP5G3 MDH1 ADCY1 ADCY8 ENPP2 ATP5C1 NMNAT3 ATP5H PGP UQCR10 MPPE1 CYCS MT-CO1 MT-CO2 MT-ATP6 MT-CO3 ALDOA CROT ACSS2 PPARD ALDOC NDUFA12 NDUFB9 PLA2G7 RHOQ NDUFB8 ATP5B CAPN2 ADCY10 PPARGC1A CDS1 LDHB NDUFC2 ACSL3 PLA2G3 HTR2C MT-ND2 MT-ND4 MT-CYTB NDUFB6 FABP5 VAV3 MPC2 LDLR RORA ACSL6 PRDX5 DBI CHCHD10
UTY	4.72723		3.84076e-11	16	84	Respiratory electron transport chain	UQCR10 CYCS MT-CO1 MT-CO2 MT-CO3 PPARGC1A NDUFA12 NDUFB9 NDUFB8 NDUFC2 ETFRF1 MT-ND2 MT-ND4 MT-CYTB NDUFB6 NDUFAF2
TTC6	4.70863		8.37082e-11	36	586	Nucleotide metabolic process	ATP5G3 MDH1 ADCY1 ADCY8 ATP5C1 NMNAT3 ATP5H UQCR10 CYCS MT-CO1 MT-CO2 MT-ATP6 MT-CO3 ALDOA CROT ACSS2 ALDOC NDUFA12 NDUFB9 RHOQ NDUFB8 ATP5B ADCY10 PPARGC1A CDS1 LDHB NDUFC2 MT-ND2 MT-ND4 MT-CYTB NDUFB6 MPC2 RORA ACSL6 PRDX5 CHCHD10
LMX1A	4.25591		8.37082e-11	31	434	Purine ribonucleotide metabolic process	ATP5G3 ADCY1 ADCY8 ATP5C1 ATP5H UQCR10 CYCS MT-CO1 MT-CO2 MT-ATP6 MT-CO3 ALDOA CROT ACSS2 ALDOC NDUFA12 NDUFB9 RHOQ NDUFB8 ATP5B ADCY10 PPARGC1A NDUFC2 MT-ND2 MT-ND4 MT-CYTB NDUFB6 MPC2 RORA ACSL6 CHCHD10
LHX1	4.14992		1.0078e-10	36	594	Nucleoside phosphate metabolic process	ATP5G3 MDH1 ADCY1 ADCY8 ATP5C1 NMNAT3 ATP5H UQCR10 CYCS MT-CO1 MT-CO2 MT-ATP6 MT-CO3 ALDOA CROT ACSS2 ALDOC NDUFA12 NDUFB9 RHOQ NDUFB8 ATP5B ADCY10 PPARGC1A CDS1 LDHB NDUFC2 MT-ND2 MT-ND4 MT-CYTB NDUFB6 MPC2 RORA ACSL6 PRDX5 CHCHD10
EIF2S3Y	3.83061		1.3074e-10	31	447	Ribonucleotide metabolic process	ATP5G3 ADCY1 ADCY8 ATP5C1 ATP5H UQCR10 CYCS MT-CO1 MT-CO2 MT-ATP6 MT-CO3 ALDOA CROT ACSS2 ALDOC NDUFA12 NDUFB9 RHOQ NDUFB8 ATP5B ADCY10 PPARGC1A NDUFC2 MT-ND2 MT-ND4 MT-CYTB NDUFB6 MPC2 RORA ACSL6 CHCHD10
KDM5D	3.67075		2.43192e-10	31	460	Purine nucleotide metabolic process	ATP5G3 ADCY1 ADCY8 ATP5C1 ATP5H UQCR10 CYCS MT-CO1 MT-CO2 MT-ATP6 MT-CO3 ALDOA CROT ACSS2 ALDOC NDUFA12 NDUFB9 RHOQ NDUFB8 ATP5B ADCY10 PPARGC1A NDUFC2 MT-ND2 MT-ND4 MT-CYTB NDUFB6 MPC2 RORA ACSL6 CHCHD10
DDX3Y	3.36195		2.56282e-10	31	463	Ribose phosphate metabolic process	ATP5G3 ADCY1 ADCY8 ATP5C1 ATP5H UQCR10 CYCS MT-CO1 MT-CO2 MT-ATP6 MT-CO3 ALDOA CROT ACSS2 ALDOC NDUFA12 NDUFB9 RHOQ NDUFB8 ATP5B ADCY10 PPARGC1A NDUFC2 MT-ND2 MT-ND4 MT-CYTB NDUFB6 MPC2 RORA ACSL6 CHCHD10
PVALB	2.78042		5.37445e-10	29	418	Generation of precursor metabolites and energy	MDH1 GBE1 UQCR10 CYCS MT-ND1 MT-CO1 MT-CO2 MT-CO3 MT-ND4 NDUFAF2 ALDOA PPARGC1A CROT COX6C ALDOC NDUFA12 NDUFB9 NDUFB8 NDUFA4 NDUFC2 COX7B ETFRF1 COX6A1 COX5B MT-ND2 MT-CYTB NDUFB6 MT3 CHCHD10
RGS6	2.69695		5.77988e-10	47	1049	Carbohydrate derivative metabolic process	ATP5G3 ADCY1 ADCY8 ST3GAL6 ATP5C1 ATP5H HS3ST5 UQCR10 MPPE1 CYCS MT-CO1 MT-CO2 MT-ATP6 MT-CO3 ALDOA KRTCAP2 ST8SIA6 CROT ST6GAL1 ACSS2 EOGT NDNF PPARD ALDOC NDUFA12 NDUFB9 RHOQ NDUFB8 ATP5B ST8SIA5 ADCY10 PPARGC1A ST8SIA1 NDUFC2 GALNT9 TMTC3 B3GLCT MT-ND2 MT-ND4 MT-CYTB NDUFB6 MPC2 COL11A1 MT3 RORA ACSL6 CHCHD10
PAX6	2.69412		5.77988e-10	23	260	Purine ribonucleoside triphosphate metabolic process	ATP5G3 ATP5C1 ATP5H UQCR10 CYCS MT-CO1 MT-CO2 MT-ATP6 MT-CO3 ALDOA ALDOC NDUFA12 NDUFB9 RHOQ NDUFB8 ATP5B PPARGC1A NDUFC2 MT-ND2 MT-ND4 MT-CYTB NDUFB6 CHCHD10
KCNS3	2.66527		5.77988e-10	13	62	ATP synthesis coupled electron transport	UQCR10 CYCS MT-CO1 MT-CO2 MT-CO3 NDUFA12 NDUFB9 NDUFB8 NDUFC2 MT-ND2 MT-ND4 MT-CYTB NDUFB6
MT-ND4	2.64183		5.77988e-10	22	235	ATP metabolic process	ATP5G3 ATP5C1 ATP5H UQCR10 CYCS MT-CO1 MT-CO2 MT-ATP6 MT-CO3 ALDOA ALDOC NDUFA12 NDUFB9 NDUFB8 ATP5B PPARGC1A NDUFC2 MT-ND2 MT-ND4 MT-CYTB NDUFB6 CHCHD10
VAV3	2.48051		9.3346e-10	23	267	Ribonucleoside triphosphate metabolic process	ATP5G3 ATP5C1 ATP5H UQCR10 CYCS MT-CO1 MT-CO2 MT-ATP6 MT-CO3 ALDOA ALDOC NDUFA12 NDUFB9 RHOQ NDUFB8 ATP5B PPARGC1A NDUFC2 MT-ND2 MT-ND4 MT-CYTB NDUFB6 CHCHD10
SYT2	2.47495		9.45074e-10	23	268	Purine nucleoside triphosphate metabolic process	ATP5G3 ATP5C1 ATP5H UQCR10 CYCS MT-CO1 MT-CO2 MT-ATP6 MT-CO3 ALDOA ALDOC NDUFA12 NDUFB9 RHOQ NDUFB8 ATP5B PPARGC1A NDUFC2 MT-ND2 MT-ND4 MT-CYTB NDUFB6 CHCHD10
6330411D24RIK	2.32986		1.20904e-09	36	671	Nucleobase-containing small molecule metabolic process	ATP5G3 MDH1 ADCY1 ADCY8 ATP5C1 NMNAT3 ATP5H UQCR10 CYCS MT-CO1 MT-CO2 MT-ATP6 MT-CO3 ALDOA CROT ACSS2 ALDOC NDUFA12 NDUFB9 RHOQ NDUFB8 ATP5B ADCY10 PPARGC1A CDS1 LDHB NDUFC2 MT-ND2 MT-ND4 MT-CYTB NDUFB6 MPC2 RORA ACSL6 PRDX5 CHCHD10
KCNAB3	2.31979		1.20904e-09	31	505	Purine-containing compound metabolic process	ATP5G3 ADCY1 ADCY8 ATP5C1 ATP5H UQCR10 CYCS MT-CO1 MT-CO2 MT-ATP6 MT-CO3 ALDOA CROT ACSS2 ALDOC NDUFA12 NDUFB9 RHOQ NDUFB8 ATP5B ADCY10 PPARGC1A NDUFC2 MT-ND2 MT-ND4 MT-CYTB NDUFB6 MPC2 RORA ACSL6 CHCHD10
MAF	2.31862		2.60173e-09	12	57	Mitochondrial ATP synthesis coupled electron transport	UQCR10 CYCS MT-CO1 MT-CO3 NDUFA12 NDUFB9 NDUFB8 NDUFC2 MT-ND2 MT-ND4 MT-CYTB NDUFB6
POU6F2	2.25637		3.52068e-09	23	289	Nucleoside triphosphate metabolic process	ATP5G3 ATP5C1 ATP5H UQCR10 CYCS MT-CO1 MT-CO2 MT-ATP6 MT-CO3 ALDOA ALDOC NDUFA12 NDUFB9 RHOQ NDUFB8 ATP5B PPARGC1A NDUFC2 MT-ND2 MT-ND4 MT-CYTB NDUFB6 CHCHD10
CGNL1	2.21807
CDH23	2.20084		GO-Cellular compartment FDR< 0.05
PLEKHD1	2.17904		FDR	Genes in list	Total genes	Functional Category	Genes
ALDOC	2.1365		1.04213e-18	22	91	Respiratory chain	NDUFA12 NDUFB9 NDUFB8 NDUFA4 NDUFC2 COX7B COX6B1 UQCR10 MT-ND1 MT-CO1 MT-ND4 NDUFA11 NDUFB5 NDUFB11 NDUFB7 COX6A1 CYCS MT-ND2 MT-CO2 MT-CO3 MT-CYTB NDUFB6
MKX	2.04532		1.04213e-18	21	81	Respiratory chain complex	NDUFA12 NDUFB9 NDUFB8 NDUFA4 NDUFC2 COX7B COX6B1 UQCR10 MT-ND1 MT-CO1 MT-ND4 NDUFA11 NDUFB5 NDUFB7 COX6A1 MT-ND2 MT-CO2 MT-CO3 MT-CYTB NDUFB6 NDUFB11
APOOL	1.99752		8.83203e-18	24	132	Inner mitochondrial membrane protein complex	ATP5G3 NDUFA12 ATP5MPL NDUFB9 NDUFB8 APOOL ATP5C1 NDUFA4 NDUFC2 ATP5H UQCR10 MT-ND1 MT-CO1 MT-ATP6 MT-ND4 NDUFA11 ATP5B NDUFB5 NDUFB7 COX6A1 MT-ND2 NDUFB6 NDUFB11 CHCHD10
CDH24	1.99049		2.10253e-16	30	267	Mitochondrial protein complex	ATP5G3 NDUFA12 ATP5MPL NDUFB9 NDUFB8 APOOL ATP5C1 NDUFA4 NDUFC2 ATP5H MRPL12 UQCR10 MRPL42 MT-ND1 MT-CO1 MT-ATP6 MT-ND4 NDUFA11 VDAC1 ATP5B MTX2 NDUFB5 NDUFB7 COX6A1 MRPL18 MT-ND2 NDUFB6 NDUFB11 CHCHD10 MRPS24
GLRA1	1.96711		3.1639e-16	28	231	Mitochondrial membrane part	ATP5G3 NDUFA12 ATP5MPL NDUFB9 NDUFB8 APOOL ATP5C1 MPC2 NDUFA4 NDUFC2 ATP5H UQCR10 MT-ND1 MT-CO1 MT-ATP6 MT-ND4 MT-CYTB NDUFA11 ATP5B MTX2 NDUFB5 COX7B NDUFB7 COX6A1 MT-ND2 NDUFB6 NDUFB11 CHCHD10
ST3GAL6	1.94353		1.47672e-15	74	1777	Mitochondrion	CROT COX6C ALDOC ATP5G3 NDUFA12 MDH1 ACSL6 NEFH VDAC1 MRPS24 SEPT4 ATP5MPL NDUFB9 ASAH2 PRDX5 NDUFB8 ATP5B APOOL ATP5C1 ISCU DBI MPC2 MTX2 NDUFB5 PPA2 NDUFA4 LDHB VAMP1 NDUFC2 NDUFB11 COX7B NDUFB7 ATP5H SNCB COX6B1 MRPL12 ETFRF1 GRSF1 CHCHD10 2310061I04RIK MRPL18 UQCR10 MRPL42 CYCS MT-ND1 MT-ND2 MT-CO1 MT-CO2 MT-ATP6 MT-CO3 MT-ND4 MT-CYTB TRMT2B NDUFB6 GPX4 NMNAT3 CRYAB NDUFA11 MYO19 CAPN2 ADCY10…
MT-ATP6	1.92549		3.27801e-14	17	77	Mitochondrial respiratory chain	NDUFA12 NDUFB9 NDUFB8 NDUFA4 NDUFC2 UQCR10 MT-ND1 MT-CO1 MT-ND4 NDUFA11 NDUFB5 COX7B NDUFB7 COX6A1 MT-ND2 NDUFB6 NDUFB11
NOX4	1.92395		1.07265e-13	42	692	Mitochondrial envelope	COX6C VDAC1 NDUFB9 NDUFB8 ATP5B APOOL ATP5C1 NDUFB5 NDUFA4 NDUFC2 NDUFB7 ATP5H COX6B1 UQCR10 GPX4 ATP5G3 NDUFA12 ATP5MPL MPC2 CYCS MT-ND1 MT-CO1 MT-ATP6 MT-ND4 MT-CYTB NDUFA11 ACSL6 MYO19 CAPN2 MTX2 NDUFB11 COX7B MT3 ACSL3 COX6A1 NAT8L COX5B MT-ND2 MT-CO2 MT-CO3 NDUFB6 CHCHD10
BCAN	1.8947		2.00459e-13	33	433	Mitochondrial inner membrane	COX6C VDAC1 NDUFB9 NDUFB8 ATP5B APOOL ATP5C1 NDUFB5 NDUFA4 NDUFC2 NDUFB7 ATP5H COX6B1 UQCR10 GPX4 ATP5G3 NDUFA12 ATP5MPL MPC2 MT-ND1 MT-CO1 MT-ATP6 MT-ND4 MT-CYTB NDUFA11 NDUFB11 COX7B COX6A1 MT-ND2 MT-CO2 MT-CO3 NDUFB6 CHCHD10
NPAS3	1.8918		3.38377e-13	48	928	Mitochondrial part	COX6C VDAC1 NDUFB9 NDUFB8 ATP5B APOOL ATP5C1 NDUFB5 NDUFA4 NDUFC2 NDUFB7 ATP5H COX6B1 UQCR10 GPX4 ATP5G3 NDUFA12 ATP5MPL ISCU MPC2 MRPL12 MRPL42 CYCS MT-ND1 MT-CO1 MT-ATP6 MT-ND4 MT-CYTB NDUFA11 ACSL6 MYO19 CAPN2 MTX2 NDUFB11 COX7B MT3 ACSL3 COX6A1 GRSF1 NAT8L MRPL18 COX5B MT-ND2 MT-CO2 MT-CO3 NDUFB6 CHCHD10 MRPS24
NTNG2	1.88509		7.10362e-13	39	639	Mitochondrial membrane	COX6C VDAC1 NDUFB9 NDUFB8 ATP5B APOOL ATP5C1 NDUFB5 NDUFA4 NDUFC2 NDUFB7 ATP5H COX6B1 UQCR10 GPX4 ATP5G3 NDUFA12 ATP5MPL MPC2 MT-ND1 MT-CO1 MT-ATP6 MT-ND4 MT-CYTB NDUFA11 ACSL6 MYO19 MTX2 NDUFB11 COX7B MT3 ACSL3 COX6A1 NAT8L MT-ND2 MT-CO2 MT-CO3 NDUFB6 CHCHD10
GPRC5B	1.872		8.86605e-13	34	490	Organelle inner membrane	COX6C VDAC1 NDUFB9 NDUFB8 ATP5B APOOL ATP5C1 NDUFB5 NDUFA4 NDUFC2 NDUFB7 ATP5H COX6B1 UQCR10 GPX4 ATP5G3 NDUFA12 ATP5MPL MPC2 MT-ND1 MT-CO1 MT-ATP6 MT-ND4 MT-CYTB NDUFA11 NDUFB11 COX7B SIGMAR1 COX6A1 MT-ND2 MT-CO2 MT-CO3 NDUFB6 CHCHD10
MT-CO2	1.83627		4.84103e-12	17	106	Oxidoreductase complex	NDUFA12 NDUFB9 NDUFB8 NOX4 NDUFC2 NOX1 UQCR10 MT-ND1 MT-ND4 NDUFA11 NDUFB5 NDUFB7 MT-ND2 MT-CO1 MT-CYTB NDUFB6 NDUFB11
TMEM44	1.82139		6.81684e-12	51	1131	Membrane protein complex	ATP5G3 SCN1B NDUFA12 ATP5MPL NDUFB9 SEC11C NDUFB8 APOOL ATP5C1 CACHD1 NDUFA4 NOX4 NDUFC2 COX7B NOX1 CPLX1 ATP5H COX6B1 KCNMB2 CDH12 KCNA2 KCNS3 KCNA1 UQCR10 CDH24 MT-ND1 MT-CO1 MT-ATP6 MT-ND4 CTNNA1 KRTCAP2 GLRA1 NDUFA11 GABRA1 VDAC1 ATP5B MTX2 NDUFB5 NDUFB7 TRPM4 COX6A1 INSIG1 MPP7 KCNC3 MT-ND2 MT-CO2 MT-CO3 MT-CYTB NDUFB6 NDUFB11 CHCHD10
FLT3	1.81567		2.2985e-11	79	2420	Organelle membrane	COX6C VDAC1 NDUFB9 NDUFB8 ATP5B APOOL ATP5C1 NDUFB5 NDUFA4 NDUFC2 NDUFB7 ATP5H COX6B1 UQCR10 GPX4 ATP5G3 NDUFA12 ATP5MPL SYNGR1 MPC2 YIF1B MCTP2 SLC32A1 SV2A UNC13C MT-ND1 MT-CO1 MT-ATP6 MT-ND4 TRPM2 MT-CYTB FNDC5 CYP51 NDUFA11 ST8SIA6 GABRA1 PTGDS STEAP2 LGR5 ACSL6 MYO19 CHGA LAPTM4B ADCY8 ST3GAL6 ST6GAL1 SEC11C SYT7 ASAH2 ST8SIA5 MGST3 MTX2 EHD4 NSG1 CABP1 RNF6 ST8SIA1 VAMP1 SYTL2 NDUFB11 COX7B…
LRMDA	1.80933		2.2985e-11	50	1133	Organelle envelope	COX6C VDAC1 NDUFB9 NDUFB8 ATP5B APOOL ATP5C1 NDUFB5 NDUFA4 NDUFC2 NDUFB7 ATP5H COX6B1 UQCR10 GPX4 ATP5G3 NDUFA12 ATP5MPL MPC2 MGST3 CYCS MT-ND1 MT-CO1 MT-ATP6 MT-ND4 CLGN MT-CYTB TUBB5 NDUFA11 PTGDS ACSL6 MYO19 CAPN2 MTX2 RNF6 NDUFB11 COX7B MT3 SH3BGRL2 ACSL3 INA SIGMAR1 COX6A1 NAT8L COX5B MT-ND2 MT-CO2 MT-CO3 NDUFB6 CHCHD10
MT-ND1	1.77492		2.2985e-11	50	1134	Envelope	COX6C VDAC1 NDUFB9 NDUFB8 ATP5B APOOL ATP5C1 NDUFB5 NDUFA4 NDUFC2 NDUFB7 ATP5H COX6B1 UQCR10 GPX4 ATP5G3 NDUFA12 ATP5MPL MPC2 MGST3 CYCS MT-ND1 MT-CO1 MT-ATP6 MT-ND4 CLGN MT-CYTB TUBB5 NDUFA11 PTGDS ACSL6 MYO19 CAPN2 MTX2 RNF6 NDUFB11 COX7B MT3 SH3BGRL2 ACSL3 INA SIGMAR1 COX6A1 NAT8L COX5B MT-ND2 MT-CO2 MT-CO3 NDUFB6 CHCHD10
ETL4	1.77482		4.36699e-11	68	1933	Neuron part	GLRA1 ZFP385A GABRA1 SEPT4 SYNGR1 SYT7 STMN2 EPHA10 CNTN6 ANK1 THY1 MCTP2 CPLX1 SLC32A1 SV2A KCNA2 HTR2C CHRM2 KCNA1 HTR1F KCNN2 UNC13C PVALB CDH23 SCN1B NEFH ADCY1 NEFL ADCY8 ASAP1 SLC4A8 FABP5 RNF6 MYH14 MT3 LDLR LGI3 TANC1 NTNG2 SIGMAR1 SEPT6 NTNG1 RABAC1 TRPM2 VDAC1 GOT1 SYT2 CAPN2 ADCY10 CAR2 EPB41 NSG1 PPARGC1A CABP1 VAMP1 CRYAB NMNAT3 ROBO2 RPL38 MT-ND1 BCAN PARD6A ALDOC DBI SNCB TRPM4 NTM…
NEFH	1.77315		4.49176e-11	12	48	Mitochondrial respiratory chain complex I	NDUFA12 NDUFB9 NDUFB8 NDUFC2 MT-ND1 MT-ND4 NDUFA11 NDUFB5 NDUFB7 MT-ND2 NDUFB6 NDUFB11
MT-CO3	1.76225		4.49176e-11	12	48	NADH dehydrogenase complex	NDUFA12 NDUFB9 NDUFB8 NDUFC2 MT-ND1 MT-ND4 NDUFA11 NDUFB5 NDUFB7 MT-ND2 NDUFB6 NDUFB11
SH3BGRL2	1.76164
SPARCL1	1.7592
KCNMB2	1.74893		Up-regulated in KO
MT-CO1	1.74251		GO-Biologocal processes FDR< 0.05
CNTN6	1.70054		FDR	Genes in list	Total genes	Functional Category	Genes
MYH14	1.68055		1.96249e-12	20	356	Response to virus	IFIT3 BST2 IFITM3 IFIT1 DDX58 STAT1 RTP4 DDX60 IRF7 EIF2AK2 GBP3 PARP9 IFI27 STAT2 PENK ISG15 IRF9 CCL5 NLRC5 IFI44
CDH12	1.67865		1.58644e-11	17	263	Defense response to virus	IFIT3 BST2 IFITM3 IFIT1 DDX58 STAT1 RTP4 IRF7 EIF2AK2 GBP3 DDX60 PARP9 IFI27 STAT2 ISG15 IRF9 NLRC5
PLCXD2	1.6754		4.40648e-11	13	131	Type I interferon signaling pathway	NLRC5 IFITM3 STAT1 IRF7 IFI27 STAT2 IFIT3 BST2 USP18 IFIT1 ISG15 PSMB8 IRF9
THEM6	1.67245		4.40648e-11	13	131	Cellular response to type I interferon	NLRC5 IFITM3 STAT1 IFIT1 IRF7 IFI27 STAT2 IFIT3 BST2 USP18 ISG15 PSMB8 IRF9
ZFP536	1.65689		5.22275e-11	13	135	Response to type I interferon	NLRC5 IFITM3 STAT1 IFIT1 ISG15 IRF7 IFI27 STAT2 IFIT3 BST2 USP18 PSMB8 IRF9
TSPAN12	1.65132		5.65177e-09	40	2561	Response to external stimulus	SEMA3A EFNB3 IFIT3 CD274 EFNB2 BST2 IFITM3 AUTS2 DSCAML1 IFIT1 CCL5 DDX58 STAT1 RTP4 DDX60 IRF7 EIF2AK2 CADPS2 NAMPT GBP3 NRP2 BCL11A PTK2B ADRA1A PRKCG BCL11B IFI44 PARP9 HERC6 NLRC5 KCNH1 UNC5D IFI27 B2M STAT2 PENK ISG15 IRF9 USP18 ERAP1
PRDX5	1.64222		8.15388e-08	24	1054	Response to external biotic stimulus	IFIT3 CD274 BST2 IFITM3 IFIT1 DDX58 STAT1 RTP4 DDX60 IRF7 CCL5 EIF2AK2 GBP3 IFI44 PARP9 HERC6 NLRC5 IFI27 B2M STAT2 PENK ISG15 IRF9 ERAP1
TSTD3	1.63229		8.15388e-08	24	1052	Response to other organism	IFIT3 CD274 BST2 IFITM3 IFIT1 DDX58 STAT1 RTP4 DDX60 IRF7 CCL5 EIF2AK2 GBP3 IFI44 PARP9 HERC6 NLRC5 IFI27 B2M STAT2 PENK ISG15 IRF9 ERAP1
SCN1B	1.62814		1.2936e-07	24	1085	Response to biotic stimulus	IFIT3 CD274 BST2 IFITM3 IFIT1 DDX58 STAT1 RTP4 DDX60 IRF7 CCL5 EIF2AK2 GBP3 IFI44 PARP9 HERC6 NLRC5 IFI27 B2M STAT2 PENK ISG15 IRF9 ERAP1
STARD9	1.62735		1.30053e-07	20	746	Anterograde trans-synaptic signaling	CACNG4 GLRA2 SYT5 GABRA2 GABRG1 GRIK3 PENK CACNA1E RAB3B CADPS2 EFNB3 SYT10 PTK2B ADRA1A PRKCG NRGN BAIAP3 HAP1 KCNIP2 KCNMB4
HAPLN4	1.61649		1.30053e-07	20	746	Chemical synaptic transmission	CACNG4 GLRA2 SYT5 GABRA2 GABRG1 GRIK3 PENK CACNA1E RAB3B CADPS2 EFNB3 SYT10 PTK2B ADRA1A PRKCG NRGN BAIAP3 HAP1 KCNIP2 KCNMB4
ST6GAL1	1.61623		1.49879e-07	20	756	Trans-synaptic signaling	CACNG4 GLRA2 SYT5 GABRA2 GABRG1 GRIK3 PENK CACNA1E RAB3B CADPS2 EFNB3 SYT10 PTK2B ADRA1A PRKCG NRGN BAIAP3 HAP1 KCNIP2 KCNMB4
SEMA7A	1.61379		1.58442e-07	20	762	Synaptic signaling	CACNG4 GLRA2 SYT5 GABRA2 GABRG1 GRIK3 PENK CACNA1E RAB3B CADPS2 EFNB3 SYT10 PTK2B ADRA1A PRKCG NRGN BAIAP3 HAP1 KCNIP2 KCNMB4
ARPP21	1.60989		2.63571e-07	30	1774	Cell-cell signaling	NNAT CACNG4 GLRA2 GCK SYT5 GABRA2 GABRG1 GRIK3 PENK SCN5A CACNA1E RAB3B CCL5 CADPS2 EFNB3 SYT10 PTK2B ADRA1A PRKCG ILDR2 NRGN BAIAP3 HAP1 KCNIP2 NAMPT EFNB2 BST2 KCNMB4 MOV10 PSMB8
RAB37	1.60083		4.07728e-07	17	570	Defense response to other organism	IFIT3 BST2 IFITM3 IFIT1 DDX58 STAT1 RTP4 IRF7 EIF2AK2 GBP3 DDX60 PARP9 IFI27 STAT2 ISG15 IRF9 NLRC5
NTM	1.59949		6.53152e-07	10	157	Response to calcium ion	SYT10 SYT5 KCNMB4 CPNE2 SCN5A RASAL1 PTK2B KCNH1 PENK KCNIP2
COL19A1	1.59629		1.25663e-06	48	4319	Regulation of biological quality	B2M NNAT TRPC7 SEMA3A CACNG4 GLRA2 MEST GCK ADRA1A SYT5 TRPC4 KCNH1 GABRA2 AUTS2 GABRG1 SCN5A USP18 ATP10A TAPBP KCNIP2 KCNMB4 MOV10 GRIK3 RAB3B IFIT1 CCL5 FSTL4 CADPS2 NAMPT SOX6 ACOT13 NRP2 SOCS2 PTK2B EFNB2 PRKCG ILDR2 NRGN CAMKV ERAP1 HAP1 ISG15 DPYD BAIAP3 STAT1 PRLR CACNA1E PSMB8
GAS6	1.59063		6.01375e-06	24	1372	Response to cytokine	NLRC5 IFITM3 CCL5 EIF2AK2 STAT1 CD274 PARP9 IFIT1 ISG15 PRLR NRP2 IFIT3 PTK2B IRF7 GBP3 DDX58 IFI27 STAT2 BST2 SOCS2 B2M USP18 PSMB8 IRF9
CDK2AP1	1.58794		1.95611e-05	35	2827	Multi-organism process	TRPC7 IFIT3 CD274 BST2 IFITM3 IFIT1 DDX58 STAT1 RTP4 DDX60 IRF7 CCL5 EIF2AK2 NAMPT EFNB3 PARP11 GBP3 NRP2 PTK2B EFNB2 IFI44 PARP9 HERC6 NLRC5 IFI27 B2M STAT2 GPR149 PENK ISG15 PSMB8 CFAP44 IRF9 ERAP1 PRLR
CPLX1	1.58213		2.03094e-05	19	950	Cytokine-mediated signaling pathway	NLRC5 IFITM3 CCL5 STAT1 PRLR PTK2B PARP9 IRF7 IFI27 STAT2 IFIT3 SOCS2 BST2 B2M USP18 IFIT1 ISG15 PSMB8 IRF9
MPP7	1.57633
INSIG1	1.57477
HDAC9	1.56275
PLA2G7	1.54712
CNTN4	1.54401
MITF	1.53487
CPNE9	1.53176
CRYAB	1.52614
MT-CYTB	1.51751
MGST3	1.50911
KANK4	1.50432
ADCY1	1.49834
MSRB3	1.49466
STARD5	1.49226
LGR5	1.48689
L3MBTL4	1.48659
SIPA1L2	1.48405
BLM	1.47544
KCNA1	1.47302
TRPM4	1.47182
BANF2	1.46143
ASAH2	1.45962
TSHZ3	1.45915
LDHB	1.4576
CDK14	1.44856
NDUFA4	1.44557
WEE1	1.4377
GBE1	1.43551
NDUFB7	1.42483
SLC24A2	1.42373
TAFA1	1.41985
ANTXR1	1.41981
FRMPD1	1.41932
UST	1.4136
NTN4	1.41004
FNDC5	1.39589
PTGDS	1.3871
MPPE1	1.37882
UNC13C	1.37095
MSMO1	1.37069
PAQR8	1.36681
HTR1F	1.36536
ATP5B	1.36519
KCNA2	1.36322
SYT7	1.36006
AFAP1	1.35673
ENPP2	1.35546
ATP5H	1.34967
CABP1	1.34547
TESK2	1.34454
ESRRG	1.33758
2310061I04RIK	1.33755
SGPP2	1.33677
POLN	1.33418
CHGA	1.33236
GPC5	1.32854
ASAP1	1.31846
TRNP1	1.312
CCDC124	1.31132
MCF2	1.31049
SFI1	1.30899
SLC16A10	1.30793
PPARGC1A	1.30624
STEAP2	1.30532
ADAMTS16	1.30435
FOXP2	1.30359
HS3ST5	1.29888
ROBO2	1.29727
NACC2	1.29544
ZMAT4	1.29349
CYCS	1.29086
CHCHD10	1.29062
SELENOK	1.2872
CHRM2	1.28575
NDUFB11	1.2836
ETFRF1	1.283
NEFM	1.28213
EPB41	1.28077
FRMD4B	1.27809
VWA5B2	1.27469
VAMP1	1.27307
KIF26B	1.27215
MT-ND2	1.27075
MCTP2	1.26663
SEC11C	1.25765
GFRA2	1.25613
PTPRE	1.2559
ZFPM2	1.25573
CAR2	1.2534
DBI	1.25309
PLP1	1.25249
NDUFA12	1.25244
PARD6A	1.24626
NDUFA11	1.24482
DEPTOR	1.24189
MPC2	1.23924
ZFP385A	1.23812
ATP5G3	1.23711
NDUFC2	1.2317
RHBDL3	1.23105
ABHD3	1.22845
ZFHX4	1.22777
ST8SIA6	1.22723
LDLR	1.22715
PELI2	1.22685
NRIP3	1.22521
NDUFB9	1.2238
KRT222	1.21888
PMEPA1	1.21695
EPHA10	1.21511
CORO6	1.20873
CLGN	1.20709
SNCB	1.20656
TRMT2B	1.20581
RABAC1	1.20488
ISCU	1.20432
AKAIN1	1.20338
COX7B	1.20314
ST8SIA1	1.20273
KCNN2	1.20131
MDH1	1.19863
GALNT9	1.19688
COL26A1	1.19591
TENM2	1.1919
KCTD9	1.19146
VDAC1	1.19081
PPARD	1.19054
MYO19	1.18878
PLA2G3	1.18461
LAPTM4B	1.18415
KCNC3	1.18389
CYP51	1.18334
CTHRC1	1.18183
DOK5	1.17767
ADAMTS10	1.17728
SLC32A1	1.17723
BOLA3	1.17661
LGI3	1.17502
IFITM10	1.17416
MTUS1	1.17175
COL11A1	1.1717
SLC4A8	1.16988
CROT	1.16673
COX6A1	1.16413
MYL12B	1.16291
SULT4A1	1.16041
TUBA4A	1.15916
NDUFB8	1.15705
TANC1	1.15575
ADCY8	1.15512
GPX4	1.15421
RSKR	1.15282
COX5B	1.15169
ATP5MPL	1.15107
NDUFB6	1.15019
COX6B1	1.1489
SV2A	1.14862
LGI2	1.14648
MRPS24	1.14637
NTNG1	1.14444
MT3	1.14242
RNF6	1.14144
NEFL	1.13954
FAM234A	1.13909
ACSS2	1.13827
CTNNA1	1.13052
COX6C	1.12998
NDUFB5	1.12756
4930447C04RIK	1.12724
MCC	1.12665
EHD4	1.12409
HSPA12A	1.1236
NWD2	1.12317
TMEM189	1.12262
THY1	1.12106
NDUFAF2	1.11976
NFIA	1.11891
LRRC3B	1.11697
FGF1	1.11358
RPL38	1.11259
NRG4	1.11239
CACHD1	1.11069
TUBB4B	1.10969
SIGMAR1	1.1096
TMTC3	1.10927
RORA	1.1091
AAMDC	1.10792
SYTL2	1.10604
PDCD7	1.10473
ANK1	1.10336
NAT8L	1.09719
FABP5	1.09527
HTR2C	1.09236
UQCR10	1.09107
SORCS2	1.08712
MRPL18	1.08637
ACSL6	1.08428
KRTCAP2	1.08305
FBXL15	1.07843
IGSF3	1.07823
ADCY10	1.07396
SLC43A2	1.07382
MAP3K1	1.07363
CAPN2	1.07292
COPS9	1.07287
DYNLRB1	1.07066
B3GLCT	1.06918
NXPH1	1.0679
ARHGAP22	1.06692
ENDOD1	1.0663
GOT1	1.06323
FGF9	1.06318
SEPT4	1.06104
NKIRAS1	1.05843
SEPT6	1.05389
TMEM145	1.0525
CDS1	1.05241
ATP5C1	1.05198
EOGT	1.05109
NOX1	1.05056
HABP4	1.04934
MRPL12	1.04768
MRPL42	1.04714
TUBB5	1.04655
INA	1.04448
PTCHD4	1.04224
CUTA	1.04108
ACSL3	1.03882
FBN1	1.0357
PPIB	1.03512
CAMK2N2	1.03037
TTC39A	1.02498
NSG1	1.02179
SNRPA1	1.01921
RHOQ	1.01814
GABRA1	1.01767
STMN2	1.01548
BEND7	1.01516
TMEM147	1.01244
ALDOA	1.01243
PPA2	1.01191
ANAPC11	1.0115
PGP	1.01118
SYNGR1	1.01029
PFDN4	1.01019
ST8SIA5	1.00971
DNAH7B	1.0093
YPEL3	1.00834
TUBA1B	1.00742
0610012G03RIK	1.0073
TRPM2	1.00692
NMNAT3	1.00439
MTX2	1.00371
GRSF1	1.00292
YIF1B	1.00151
Genes up-regulated in KO neuronal cluster 2 LOG2FC >1 FDR < 0,05
KATNAL2	1.00445
ZDHHC14	1.0085
GULP1	1.0107
KCNIP4	1.03862
SEMA3A	1.04813
ADARB2	1.06682
CACNA1E	1.06695
LY6E	1.06854
GLRA2	1.07109
MB21D2	1.07226
PDE1C	1.07367
PRKCG	1.0814
CELF5	1.08634
GABRA2	1.08899
ADRA1A	1.08922
PARP11	1.09381
AUTS2	1.10033
MEST	1.10782
KCNN3	1.12051
NAMPT	1.12221
ARHGEF28	1.148
H2-T22	1.15074
GRIK3	1.16959
FNBP1L	1.19803
FSTL4	1.21964
PDE1A	1.24815
EFNB3	1.25156
TRPC4	1.26158
EFCAB1	1.2641
GPR149	1.28874
SYT5	1.29454
PRLR	1.31655
BCL11B	1.32737
CACNG4	1.32847
KLHL29	1.33431
PENK	1.34061
GLP2R	1.35343
DSCAML1	1.35954
BCL11A	1.37492
SCML4	1.40054
KCNIP2	1.4167
TMCC3	1.42569
ZIM1	1.43235
ATP10A	1.43325
SOX6	1.43372
KCNH1	1.44045
ILDR2	1.45598
TRPC7	1.46844
ERAP1	1.4769
EFNB2	1.5181
NEGR1	1.55333
SORCS1	1.57391
SOCS2	1.59106
CPNE2	1.59242
SCN5A	1.59844
RAB3B	1.60016
NRGN	1.62015
TAPBP	1.62073
TMEM158	1.63459
CADPS2	1.63613
GABRG1	1.63698
KCNMB4	1.71699
STAT2	1.74615
MOV10	1.78002
CAMKV	1.81305
NRP2	1.83138
PARD3B	1.87545
MARCH1	1.89088
BAIAP3	1.89143
RGS9	1.9085
DPYD	1.94647
ICAM5	1.95347
CFAP44	1.99011
DIAPH3	2.00599
UNC5D	2.07124
GNB4	2.08008
TMEM132D	2.09838
GAS7	2.12274
HAP1	2.16125
SHISA5	2.16827
NNAT	2.19348
SYT10	2.29612
IRF9	2.33045
PARP12	2.42735
GCK	2.44114
PARP9	2.44745
H2-T23	2.47556
IFI27	2.63449
RASAL1	2.7031
RPRML	2.86845
DDX58	2.97307
H2-D1	2.99897
LHX6	3.14269
RTP4	3.18283
GM26992	3.28661
HERC6	3.3114
LHX8	3.31872
GM43517	3.46527
RNF213	3.46782
EIF2AK2	3.62457
PTK2B	3.65685
GDA	3.79444
CD274	3.80918
LGALS3BP	3.83596
PSMB8	3.92102
CSTA2	4.07637
B2M	4.33092
IFIT3	4.37186
CCL5	4.41066
STAT1	4.78579
IFITM3	4.89357
NLRC5	4.95319
DDX60	5.05746
H2-K1	5.52637
IFI44	6.08904
USP18	6.33391
OASL2	6.36506
SAMD9L	6.702
IRF7	6.76263
IFIT1	6.79621
BST2	7.00804
ISG15	7.0794
H2-Q7	7.19706
GM4951	7.39098
F830016B08RIK	28.3863
GBP3	28.4703
H2-Q6	28.7689
GBP7	28.7705
H2-Q4	29.1076
TRIM34A	29.1583
IFI27L2A	29.895

## Sheet: Table S8
Table S8	Differentially Expressed genes and GO-term analyses comparing WT vs KO across all cell types of the hippocampus
Up-regulated genes_no down-regualted gene detected
WT vs KO: LOG2FC > 2; FDR < 0.05
Gene name	log2FC		Up-regulated in KO
IFI213	27.0439		GO-Biologocal processes FDR< 0.05
IFI44	26.7574		5.70758e-24	19	356	Response to virus	IFIT3 BST2 IFITM3 IFIT1 ZC3HAV1 IFIH1 STAT1 RSAD2 DDX60 IRF7 EIF2AK2 OAS2 GBP3 DTX3L IFI27 ISG15 CCL5 NLRC5 IFI44
GBP3	26.545		1.09061e-22	17	263	Defense response to virus	IFIT3 BST2 IFITM3 IFIT1 IFIH1 STAT1 RSAD2 IRF7 EIF2AK2 ZC3HAV1 OAS2 GBP3 DDX60 DTX3L IFI27 ISG15 NLRC5
OASL2	6.11497		5.91815e-22	24	1242	Innate immune response	BST2 NLRC5 IFITM3 CCL5 SP100 IFIH1 STAT1 IFIT1 ISG15 EIF2AK2 ZC3HAV1 OAS2 IFIT3 RSAD2 DDX60 DTX3L IFI27 PARP14 IRF7 C4B CD300LF IFI35 B2M USP18
IFIT1	6.02924		9.98157e-22	27	2062	Defense response	IFIT3 BST2 NLRC5 IFITM3 IFIT1 CCL5 SP100 IFIH1 STAT1 RSAD2 IRF7 ISG15 EIF2AK2 ZC3HAV1 OAS2 GBP3 DDX60 DTX3L IFI27 TAP1 PARP14 C4B USP18 CD300LF IFI35 LGALS3BP B2M
IFI27L2A	5.81258		9.98157e-22	14	131	Type I interferon signaling pathway	NLRC5 IFITM3 SP100 STAT1 OAS2 IRF7 IFI27 IFI35 IFIT3 BST2 RSAD2 USP18 IFIT1 ISG15
USP18	5.66476		9.98157e-22	14	131	Cellular response to type I interferon	NLRC5 IFITM3 SP100 STAT1 IFIT1 OAS2 IRF7 IFI27 IFI35 IFIT3 BST2 RSAD2 USP18 ISG15
ISG15	5.51782		1.32871e-21	14	135	Response to type I interferon	NLRC5 IFITM3 SP100 STAT1 IFIT1 ISG15 OAS2 IRF7 IFI27 IFI35 IFIT3 BST2 RSAD2 USP18
H2-Q7	5.4345		1.07349e-20	22	1054	Response to external biotic stimulus	CD86 IFIT3 BST2 IFITM3 IFIT1 ZC3HAV1 IFIH1 STAT1 RSAD2 DDX60 IRF7 C4B CCL5 EIF2AK2 OAS2 GBP3 IFI44 NLRC5 DTX3L IFI27 B2M ISG15
DDX60	4.83628		1.07349e-20	22	1052	Response to other organism	CD86 IFIT3 BST2 IFITM3 IFIT1 ZC3HAV1 IFIH1 STAT1 RSAD2 DDX60 IRF7 C4B CCL5 EIF2AK2 OAS2 GBP3 IFI44 NLRC5 DTX3L IFI27 B2M ISG15
GM4951	4.68618		1.81481e-20	22	1085	Response to biotic stimulus	CD86 IFIT3 BST2 IFITM3 IFIT1 ZC3HAV1 IFIH1 STAT1 RSAD2 DDX60 IRF7 C4B CCL5 EIF2AK2 OAS2 GBP3 IFI44 NLRC5 DTX3L IFI27 B2M ISG15
H2-Q4	4.66976
IRF7	4.51765
IFI204	4.49628
OAS2	4.44908
SAMD9L	4.43551
BST2	4.17736
IFITM3	3.66113
H2-K1	3.63524
IFIT3	3.63491
B2M	3.60269
H2-D1	3.31732
TRIM34A	3.28367
LGALS3BP	3.27603
IIGP1	3.25595
CCL5	3.20958
IFI35	3.16602
GM19684	3.13994
RSAD2	3.00821
STAT1	2.99778
SP100	2.99483
IFIH1	2.95532
NLRC5	2.84562
DTX3L	2.785
EIF2AK2	2.69344
C4B	2.6748
CD300LF	2.53117
IFI27	2.5261
IRGM1	2.44252
TAP1	2.38114
ZC3HAV1	2.30899
RNF213	2.2832
CD52	2.21824
PARP14	2.15846
CD86	2.13157
PLD4	2.12729
H2-T23	2.11869
TRIM12A	2.03645

## Sheet: Table S9
Table S9	Differentially Expressed genes and GO-term analyses comparing WT vs KO in microglia of the hippocampus
			Up-regulated in KO
Genes up-regulated in KO microglia LOG2 FC > 0,5; FDR < 0,01			GO-Biologocal processes FDR< 0.05
			FDR	Genes in list	Total genes	Functional Category	Genes
Gene name	log2FC		2.63424e-08	14	1242	Innate immune response	FCER1G CCL5 SP100 GRN STAT1 CD84 OAS2 APOE DDX60 C1QA PELI1 CD300LF CTSS B2M
OAS2	30.8809		7.2057e-08	16	2062	Defense response	FCER1G CCL5 SP100 APOE GRN STAT1 CD84 OAS2 APOBEC1 DDX60 C1QA PELI1 CD300LF LGALS3BP CTSS B2M
OASL2	7.23084		3.18674e-07	13	1325	Regulation of immune response	FCER1G GRN CD84 B2M APOE C1QA PELI1 DDX60 CD300LF CD86 STAT1 CTSS CCL5
CCL5	6.45066		2.23301e-06	9	554	Regulation of innate immune response	GRN APOE PELI1 DDX60 CD300LF STAT1 FCER1G CTSS CCL5
IFI204	5.96695		6.01928e-06	9	638	Regulation of cell activation	CD86 FCER1G GRN CD84 APOE CD300LF CCL5 C1QA PELI1
IFI213	5.73132		6.66111e-06	15	2602	Immune response	CD86 FCER1G CCL5 SP100 GRN CD84 STAT1 B2M OAS2 APOE DDX60 C1QA PELI1 CTSS CD300LF
H2-D1	5.26063		6.66111e-06	17	3539	Immune system process	CD86 FCER1G PLD4 CCL5 SP100 GRN CD84 STAT1 CTSS B2M CD300LF OAS2 APOBEC1 APOE DDX60 C1QA PELI1
H2-K1	5.13674		8.38553e-06	10	968	Regulation of defense response	APOE GRN FCER1G C1QA PELI1 STAT1 DDX60 CD300LF CTSS CCL5
NEGR1	4.77312		8.38553e-06	13	1909	Regulation of immune system process	CD86 FCER1G CCL5 GRN CD84 B2M CD300LF APOE C1QA PELI1 STAT1 DDX60 CTSS
SP100	4.61034		8.38553e-06	8	500	Regulation of immune effector process	GRN CD84 B2M FCER1G STAT1 DDX60 CD86 C1QA
LGALS3BP	4.41089		1.12451e-05	11	1301	Positive regulation of immune system process	CD86 FCER1G CCL5 CD84 B2M C1QA PELI1 STAT1 DDX60 CD300LF CTSS
CD300LF	4.32573		1.4225e-05	10	1054	Response to external biotic stimulus	CD86 FCER1G STAT1 DDX60 PELI1 CCL5 OAS2 APOBEC1 B2M GRN
H2-Q7	4.13289		1.4225e-05	10	1052	Response to other organism	CD86 FCER1G STAT1 DDX60 PELI1 CCL5 OAS2 APOBEC1 B2M GRN
APOE	4.08259		1.52746e-05	10	1085	Response to biotic stimulus	CD86 FCER1G STAT1 DDX60 PELI1 CCL5 OAS2 APOBEC1 B2M GRN
C130026I21RIK	3.7996		1.52746e-05	11	1392	Immune effector process	FCER1G GRN CD84 STAT1 B2M OAS2 APOBEC1 DDX60 C1QA CD86 CTSS
ARHGAP15	3.76743		1.52746e-05	6	230	Negative regulation of cell activation	CD86 GRN CD84 APOE CD300LF PELI1
GM4951	3.65446		1.60142e-05	8	592	Regulation of leukocyte activation	CD86 GRN CD84 CD300LF CCL5 FCER1G C1QA PELI1
TRPS1	3.64746		2.75803e-05	8	641	Positive regulation of defense response	FCER1G C1QA PELI1 DDX60 CD300LF GRN CTSS CCL5
DDX60	3.60116		4.56442e-05	9	950	Cytokine-mediated signaling pathway	CCL5 SP100 STAT1 OAS2 FCER1G CD300LF CD86 B2M PELI1
CD52	3.58212		4.6239e-05	11	1591	Cell activation	CD86 FCER1G GRN CD84 APOE CD300LF CCL5 B2M C1QA PELI1 CTSS
STAT1	3.38075		…
B2M	3.37114		0.00049	5	289	Cellular response to interferon-gamma	CCL5 SP100 STAT1 OAS2 B2M
RNF213	3.2595		0.00045	3	131	Type I interferon signaling pathway	SP100 STAT1 OAS2
FMNL2	3.03093
EPSTI1	2.97824
PELI1	2.82929		Down-regulated in KO
CD86	2.69653		GO-Biologocal processes FDR< 0.05
GRN	2.69059		FDR	Genes in list	Total genes	Functional Category	Genes
APOBEC1	2.63299		0.000145992	9	1028	Regulation of cellular component movement	PDE4D MEF2C SPARC GPR183 LRP1 P2RY12 PRKCE NUMB
CD84	2.35938		0.000145992	3	17	Regulation of glial cell migration	GPR183 LRP1 P2RY12
LRMDA	2.34875		0.000147402	8	883	Regulation of cell migration	MEF2C SPARC GPR183 LRP1 P2RY12 PRKCE NUMB NAV3
PNPLA7	2.18062		0.000147402	8	946	Regulation of cell motility	MEF2C SPARC GPR183 LRP1 P2RY12 PRKCE NUMB NAV3
TRIM30A	2.13932		0.000251938	13	3382	Regulation of multicellular organismal process	PDE4D MEF2C SPARC GPR183 LRP1 NUMB BANK1
PLD4	2.06781		0.000326881	8	1041	Regulation of locomotion	MEF2C SPARC GPR183 LRP1 P2RY12 PRKCE NUMB NAV3
LY6E	1.93593		0.000594945	9	1506	Cell migration	MEF2C SPARC GPR183 PDE4D LRP1 P2RY12 PRKCE NUMB NAV3
SAT1	1.83096		0.000594945	9	1670	Cell motility	MEF2C SPARC GPR183 PDE4D LRP1 P2RY12 PRKCE NUMB NAV3
FCER1G	1.83025		0.000724043	9	1670	Localization of cell	MEF2C SPARC GPR183 PDE4D LRP1 P2RY12 PRKCE NUMB NAV3
FYB	1.8128		0.00127518	8	1286	Negative regulation of multicellular organismal process	MEF2C SPARC PDE4D LRP1 BANK1 CST
CTSS	1.24847		0.00127518	3	61	Glial cell migration	GPR183 LRP1 P2RY12
C1QA	0.82029		0.00127518	7	1019	Response to organonitrogen compound	MEF2C SPARC PDE4D P2RY12 PRKCE LRP1 PDE3B
			0.00127518	5	400	Regulation of actin filament-based process	PDE4D FCHSD2 MEF2C PRKCE LRP1
			0.00179013	9	1921	Locomotion	MEF2C SPARC GPR183 PDE4D LRP1 P2RY12 PRKCE NUMB NAV3
Genes down-regulated in KO microglia LOG2 FC > 0,5; FDR < 0,01			0.00179013	7	1126	Response to nitrogen compound	MEF2C SPARC PDE4D P2RY12 PRKCE LRP1 PDE3B
			0.00179013	2	11	Positive regulation of glial cell migration	LRP1 P2RY12
Gene name	log2FC		0.00179145	3	75	Response to axon injury	CST3 LRP1 P2RY12
FOXN3	-0.62774		0.00206954	10	2653	Regulation of cellular component organization	FCHSD2 CST3 SPARC MEF2C LRP1 NUMB CSMD3 P2
TANC2	-0.96411		0.00218535	9	2139	Movement of cell or subcellular component	PDE4D MEF2C SPARC GPR183 LRP1 P2RY12 PRKCE NUMB
MEF2C	-0.97903			7	1199	Cellular response to oxygen-containing compound	MEF2C CST3 PDE4D LRP1 P2RY12 PRKCE PDE3B
PDE3B	-1.01847
P2RY12	-1.11402
PLXDC2	-1.23983
FCHSD2	-1.40197
CST3	-1.43655
SIGLECH	-1.75191
SLC24A3	-1.81408
SPARC	-1.82111
NUMB	-2.1101
LRP1	-2.13148
GPR34	-2.18724
BBS9	-2.41366
PRKCE	-2.52791
PDE4D	-2.57884
NAV2	-2.70542
GPR183	-3.15983
NAV3	-3.55635
BANK1	-4.04184
FCRLS	-4.06462
CSMD3	-5.22452

## Sheet: Table S10
Table S10	Differentially Expressed genes and GO-term analyses comparing WT vs KO in neuronal cluster 2-4 of the hippocampus
			Down-regulated in KO
Genes down-regulated in KO neuronal clsuter 2-4 LOG2 FC > 1; FDR < 0,05			GO-Biologocal processes FDR< 0.05
			FDR	Genes in list	Total genes	Functional Category	Genes
Gene name	log2FC		1.05032e-13	50	690	Synaptic signaling	CACNG4 SHISA9 CHRM2 NRG1 GABRG1 GRIK3 GLRA2 LIN7A GRM8 FCHSD2 GABRA3 RIMS3 HTR2C GABRG3 SYN3 UNC13C GRID2 EPHB1 AKAP7 GRIN3A PLCB4 SYT9 OPRM1 RAB3B CARTPT SNCAIP FARP1 SLC6A1 LZTS1 GLRA3 PLCL1 AKAP9 ADRA1A BAIAP3 SV2C ABAT OTOF PRKAR2B CACNA2D2 ASIC1 CNTNAP4 CSPG5 PCDH17 CUX2 SYT10 SLC8A3 HAP1 GRIA4 GRIP2 ERBB4
DLK1	29.123		1.47666e-13	49	681	Trans-synaptic signaling	CACNG4 SHISA9 CHRM2 GABRG1 GRIK3 GLRA2 LIN7A GRM8 FCHSD2 GABRA3 RIMS3 HTR2C GABRG3 SYN3 UNC13C GRID2 EPHB1 AKAP7 GRIN3A PLCB4 SYT9 OPRM1 RAB3B CARTPT SNCAIP FARP1 SLC6A1 LZTS1 GLRA3 PLCL1 AKAP9 ADRA1A BAIAP3 SV2C ABAT OTOF PRKAR2B CACNA2D2 ASIC1 CNTNAP4 CSPG5 PCDH17 CUX2 SYT10 SLC8A3 HAP1 GRIA4 GRIP2 ERBB4
NTS	28.2089		2.19003e-13	48	673	Anterograde trans-synaptic signaling	CACNG4 SHISA9 CHRM2 GABRG1 GRIK3 GLRA2 LIN7A GRM8 FCHSD2 GABRA3 RIMS3 HTR2C GABRG3 SYN3 UNC13C GRID2 EPHB1 AKAP7 GRIN3A PLCB4 SYT9 OPRM1 RAB3B CARTPT SNCAIP SLC6A1 LZTS1 GLRA3 PLCL1 AKAP9 ADRA1A BAIAP3 SV2C ABAT OTOF PRKAR2B CACNA2D2 ASIC1 CNTNAP4 CSPG5 PCDH17 CUX2 SYT10 SLC8A3 HAP1 GRIA4 GRIP2 ERBB4
SIX3	6.14728		2.19003e-13	48	673	Chemical synaptic transmission	CACNG4 SHISA9 CHRM2 GABRG1 GRIK3 GLRA2 LIN7A GRM8 FCHSD2 GABRA3 RIMS3 HTR2C GABRG3 SYN3 UNC13C GRID2 EPHB1 AKAP7 GRIN3A PLCB4 SYT9 OPRM1 RAB3B CARTPT SNCAIP SLC6A1 LZTS1 GLRA3 PLCL1 AKAP9 ADRA1A BAIAP3 SV2C ABAT OTOF PRKAR2B CACNA2D2 ASIC1 CNTNAP4 CSPG5 PCDH17 CUX2 SYT10 SLC8A3 HAP1 GRIA4 GRIP2 ERBB4
ISL1	5.78551		7.96906e-13	96	2299	Nervous system development	LRRTM4 NRG1 HAP1 SULF1 KLHL1 GFRA2 SDC2 GFRA1 SEMA6D SEMA3A CNTN6 DCX ZIC1 EPHB1 BRINP3 ZIC4 SIX3 WHRN CNTN5 ISL1 GAP43 EFNA5 ALK NRSN2 NNAT CDH4 NTN4 COBL CASZ1 KIRREL3 RORB DNER PRDM16 LRRTM3 LINGO2 VWC2L VWC2 RIT2 ERBB4 UNC5D PTPRZ1 GRID2 TIAM1 PRKD1 TIMP2 RGS9 CAMK2G CLU NCAM2 CPNE5 FARP1 ATP2B4 GPSM1 OLFM3 DPYSL5 FOXP2 IDH2 ADGRG1 CSPG5 NDN LZTS1 SLC32A1 ZFHX3 DNM3 ZFP423 BEX1 CDH22 ABAT NRG…
GPX3	5.55469		1.08528e-12	70	1384	Cell-cell signaling	CACNG4 SHISA9 CHRM2 NRG1 GABRG1 GRIK3 SULF1 GLRA2 LIN7A GRM8 FCHSD2 GABRA3 SCN5A RIMS3 HTR2C GCK GABRG3 SYN3 UNC13C NNAT GRID2 GRB10 PTPRO EPHB1 AKAP7 GRIN3A PLCB4 SYT9 OPRM1 TIAM1 GRK5 RAB3B NXN CARTPT SNCAIP FARP1 OPRK1 SLC6A1 ANO1 LZTS1 GLRA3 PLCL1 RBMS3 AKAP9 ISL1 CXXC4 ADRA1A BAIAP3 SV2C GPC3 ABAT OTOF ACVR2B PRKAR2B CACNA2D2 ARRB1 ASIC1 CNTNAP4 CSPG5 PCDH17 SIX3 CUX2 EFNA5 SYT10 SLC8A3 PDE1…
BAIAP3	5.15156		6.06882e-11	117	3340	Regulation of signaling	CACNG4 SHISA9 CHRM2 GRIK3 SULF1 GRM8 SESN3 RIMS3 ARHGAP18 AKAP7 RCAN2 GCK NEK10 DUSP15 GSG1L GHR RCAN3 NNAT GRID2 DOCK2 GRB10 CARTPT PTPRO DISP1 BMPER EPHB1 GRIN3A PLCB4 ISL1 ZFP423 VWC2 RIT2 ACVR2B SYT9 NRG1 DYNLT1B OPRM1 RGS20 TIAM1 RAB3B ARHGEF40 CHN2 TIMP2 ARRB1 RGS17 NTS TIMP3 RGS9 RGS6 RASGRF2 ERBIN CLU HDAC7 PSD2 SNCAIP FARP1 OPRK1 ATP2B4 LYPD6B ADCYAP1R1 SLC6A1 RGS10 ANO1 CDH13 LZTS1 FGF1…
AW551984	4.46206		7.93639e-11	116	3317	Regulation of cell communication	CACNG4 SHISA9 CHRM2 GRIK3 SULF1 GRM8 SESN3 RIMS3 ARHGAP18 AKAP7 RCAN2 GCK NEK10 DUSP15 GSG1L GHR RCAN3 NNAT GRID2 DOCK2 GRB10 CARTPT PTPRO DISP1 BMPER EPHB1 GRIN3A PLCB4 ISL1 ZFP423 VWC2 RIT2 ACVR2B SYT9 NRG1 DYNLT1B OPRM1 RGS20 TIAM1 RAB3B ARHGEF40 CHN2 TIMP2 ARRB1 RGS17 NTS TIMP3 RGS9 RGS6 RASGRF2 ERBIN CLU HDAC7 PSD2 SNCAIP FARP1 OPRK1 ATP2B4 LYPD6B ADCYAP1R1 SLC6A1 RGS10 ANO1 CDH13 LZTS1 FGF1…
MAGEL2	4.2306		1.03767e-10	127	3810	Regulation of biological quality	PTPRO CHRM2 GSG1L LRRTM4 GABRG1 GLRA2 LIN7A CACNG4 TRPC7 CARTPT SAMD4 SHISA9 ATP2B4 SEMA6D MTTP PRDX1 SEMA3A FCHSD2 GABRA3 SCN5A RIMS3 XKR6 CDC42EP3 CPQ ARHGAP18 DNM3 HTR2C GCK ADRA1A MEST GABRG3 ABAT KCNT1 SYN3 UNC13C NNAT SCN9A TMSB10 CDH4 PRKD1 ERBIN ACHE RPS6KA2 GRIP2 CNTNAP4 FHOD3 WHRN PCSK1N GRIN3A LRRTM3 LINGO2 EFNA5 SYT9 GRID2 PRR16 OPRM1 GRIK3 TIAM1 RAB3B NTS NXN STAT5B CARMIL1 CLU MYO10…
NGB	4.06821		7.19928e-10	35	485	Regulation of trans-synaptic signaling	CACNG4 SHISA9 CHRM2 GRIK3 GRM8 RIMS3 GRID2 EPHB1 AKAP7 GRIN3A PLCB4 SYT9 RAB3B SNCAIP SLC6A1 LZTS1 PLCL1 AKAP9 ADRA1A BAIAP3 ABAT UNC13C PRKAR2B CACNA2D2 ASIC1 CNTNAP4 CSPG5 PCDH17 CUX2 SLC8A3 HAP1 GRIA4 GRIP2 HTR2C ERBB4
CARTPT	3.96182
TSHZ2	3.95626
ZFHX3	3.78488
ZIM1	3.73885		Up-regulated in KO
VAT1L	3.67964		GO-Biologocal processes FDR< 0.05
ANKFN1	3.49916		FDR	Genes in list	Total genes	Functional Category	Genes
SCN5A	3.43292		3.9904e-07	7	62	Response to interferon-beta	GM4951 IFIT1 BST2 STAT1 IFI203 MNDAL XAF1
ANO1	3.32615		1.34038e-06	16	1439	Defense response	OASL2 IFIT1 BST2 GM4951 PTGS2 DDX60 H2-K1 EIF2AK2 STAT1 ZC3HAV1 CCK ISG15 IFI203 MNDAL USP18 B2M
GCK	3.3081		1.34038e-06	13	987	Response to external biotic stimulus	OASL2 IFIT1 BST2 DDX60 H2-K1 EIF2AK2 STAT1 ZC3HAV1 PTGS2 ISG15 NFIB USP18 B2M
CACNA2D2	3.28535		1.34038e-06	8	242	Defense response to virus	OASL2 IFIT1 BST2 DDX60 EIF2AK2 STAT1 ZC3HAV1 ISG15
INSYN2B	3.26815		1.50923e-06	13	984	Response to other organism	OASL2 IFIT1 BST2 DDX60 H2-K1 EIF2AK2 STAT1 ZC3HAV1 PTGS2 ISG15 NFIB USP18 B2M
VWA5B1	3.26611		1.50923e-06	13	1020	Response to biotic stimulus	OASL2 IFIT1 BST2 DDX60 H2-K1 EIF2AK2 STAT1 ZC3HAV1 PTGS2 ISG15 NFIB USP18 B2M
GABRG1	3.24457		2.7443e-06	6	93	Negative regulation of viral process	OASL2 BST2 EIF2AK2 STAT1 ZC3HAV1 ISG15
ZFP521	3.22561		3.59372e-06	5	51	Cellular response to interferon-beta	GM4951 IFIT1 STAT1 IFI203 MNDAL
T2	3.14969		4.57069e-06	5	55	Negative regulation of viral genome replication	OASL2 EIF2AK2 ZC3HAV1 ISG15 BST2
GDPD2	3.0977			8	310	Response to virus	OASL2 IFIT1 BST2 DDX60 EIF2AK2 STAT1 ZC3HAV1 ISG15
ECEL1	3.04736
ATP2B4	3.03238
DGKK	2.94146
TES	2.94029
DNAH1	2.9389
ANO2	2.88894
OTOF	2.87218
KLHL1	2.84422
PCDH15	2.83419
PRDM16	2.76431
CDH18	2.75844
LHFPL3	2.73892
BRINP3	2.67808
SGCZ	2.67078
TMEM91	2.66465
NHS	2.65098
OPRK1	2.64344
ALDH1L2	2.63655
DOCK2	2.61754
ZCCHC12	2.60978
RESP18	2.59694
EFNA5	2.55813
COBL	2.53508
ARHGAP18	2.51716
ZBTB7C	2.51351
PCDH11X	2.48762
GRB10	2.48322
RTL5	2.48181
DPP10	2.47385
KCNIP1	2.46441
ZIC1	2.46098
NXN	2.45808
USP29	2.43426
SORCS1	2.41361
CDH22	2.39484
NOVA1	2.39355
IL13RA1	2.39191
LRRTM3	2.38844
EPB41	2.38225
GLRA3	2.36418
EFCAB1	2.35622
GRM8	2.35559
PLCB4	2.33392
PRR16	2.33041
SULF1	2.31959
SAMD4	2.31771
RASGEF1C	2.31507
STAT5B	2.31122
SLC8A3	2.29957
RGS20	2.26419
GRIK3	2.25997
PZP	2.25222
PTPRT	2.24857
VWC2L	2.24484
KCNH8	2.24092
ARHGAP6	2.23828
NEK10	2.23345
ARHGEF15	2.20975
PLD5	2.19958
HTR2C	2.19166
ZIC4	2.1811
SV2C	2.1575
CAMK2D	2.15321
ESYT3	2.10152
TMEM255A	2.08832
CASZ1	2.08708
CACNG4	2.06907
SLC17A6	2.06187
CNTNAP5A	2.05619
GALNT13	2.05246
ANKRD55	2.04434
SCN9A	2.02098
SNCAIP	2.01864
UNC5D	2.01212
CEP112	2.01158
GNG4	2.01113
CTNNA3	2.00936
MRAP2	2.00513
GPC6	1.97365
CDH13	1.96592
NOTCH3	1.96506
BEND7	1.95181
TTC28	1.94952
ADGRG1	1.93396
NTN4	1.92843
ARHGAP24	1.92381
PSD2	1.92378
CHN2	1.92238
OPRM1	1.9187
UBAP1L	1.91794
NDN	1.9024
PLCXD3	1.89732
CGN	1.89619
RGS9	1.89318
SYN3	1.89274
RCAN2	1.88133
PDE1C	1.87504
KAZN	1.87271
PCDH17	1.87072
GRID2	1.86552
LRRC1	1.86337
RCAN3	1.86029
GSG1L	1.85455
DOCK10	1.84372
N4BP2	1.83602
TOX	1.81823
GABRA3	1.81239
KIF26B	1.81131
ETNK2	1.78975
6330411D24RIK	1.78353
ITGB8	1.78037
SDC2	1.77579
CHRM2	1.7735
LINGO2	1.76808
RORB	1.76067
TOX2	1.75034
FARP1	1.74424
NRSN2	1.74161
ZFP804B	1.73954
MTUS1	1.73688
PDZRN4	1.72991
HS3ST5	1.72784
OLFM2	1.72361
GM1604B	1.72251
PRLR	1.72032
DYNLT1B	1.71355
LYPD6B	1.7117
PTPRO	1.70994
TMEM130	1.70277
GHR	1.69455
COL16A1	1.69373
EPHB1	1.69222
CIT	1.67804
KCNT1	1.67521
ANKRD44	1.6752
OLFM3	1.668
GAP43	1.66503
CD59A	1.66291
RFTN1	1.66026
LRRTM4	1.65779
CGREF1	1.65461
ZDBF2	1.65085
NXPH1	1.65001
GULP1	1.64856
ADAMTS16	1.64678
AMMECR1	1.64575
ABAT	1.62713
CNTN5	1.62243
GFRA2	1.6145
FHOD3	1.61338
FNBP1L	1.61176
IPCEF1	1.61102
FRMD3	1.60739
DPYSL5	1.60683
GAD2	1.60553
FOXP2	1.60111
AP1S2	1.59808
CDH7	1.59728
CDH4	1.59412
XKR6	1.59269
SYS1	1.58872
GPC3	1.58841
CNTN6	1.57494
ASTN2	1.56361
TMEM163	1.56243
ANK1	1.56067
SEMA3A	1.55996
SLC16A11	1.55811
MAGI1	1.55657
ELMO1	1.55494
RGS17	1.55425
PTCHD1	1.54893
DNM3	1.5473
PDCD7	1.52933
RASGRF2	1.52415
TMEM164	1.52391
ERBB4	1.51258
CHSY3	1.51241
CUX1	1.51166
CDC42EP3	1.51067
GRIN3A	1.50934
FRMD5	1.50908
ASIC1	1.5085
SLC27A2	1.50506
PLEKHA7	1.5049
SYT10	1.49429
PRKAR2B	1.4767
BEAN1	1.47476
SLC32A1	1.47232
SEMA6D	1.46522
WHRN	1.46304
NRG2	1.45964
GRIP2	1.45588
PNCK	1.45121
PTPRF	1.45057
RGS10	1.44103
SH3KBP1	1.43958
ABLIM3	1.43751
FNDC3A	1.43598
ERICH3	1.43479
TMEM196	1.43247
ARXES2	1.43245
FXYD6	1.43136
MPP7	1.42942
HS3ST2	1.42748
BMPER	1.41908
GARNL3	1.40652
APOOL	1.40629
TEX9	1.40244
KIRREL3	1.39781
BBS9	1.38834
MTSS1	1.38547
LTBP3	1.38421
DNAH7B	1.38208
LIN28B	1.37849
6330403K07RIK	1.37204
LRRC3B	1.37098
UTRN	1.36454
BTBD11	1.36414
CNTNAP4	1.36139
GRIA4	1.36129
SLC35F1	1.36116
MEST	1.36014
SPINT2	1.35776
DRC1	1.35671
ERBIN	1.35083
SYT9	1.35023
RIMS3	1.34787
CLCN5	1.34191
E130308A19RIK	1.33946
IGSF3	1.33672
RIN2	1.33442
TIMP3	1.33407
NRG1	1.323
TMEM47	1.32259
SLC37A1	1.32243
SLC35G2	1.31654
GLRA2	1.31023
CSPG5	1.30157
UNC13C	1.29629
PBX3	1.2941
ZFP612	1.29383
SNX8	1.28495
KCTD8	1.28171
SLC6A1	1.27994
PODXL2	1.27112
BEX1	1.26664
HPCAL1	1.26599
GTF2IRD1	1.26293
TMC4	1.26121
HAP1	1.25734
CARMIL1	1.24971
SESN3	1.24883
SCG2	1.24871
PTCHD4	1.24747
PGAP1	1.24652
SPOCK3	1.24527
NIPAL2	1.2452
ADCYAP1R1	1.2439
NRIP2	1.23579
NNAT	1.23339
SLC25A13	1.23319
CUEDC1	1.22888
TCERG1L	1.22791
FAM124A	1.22752
NCAM2	1.22738
PTPRZ1	1.22619
TMEM132D	1.22501
STXBP6	1.224
CFAP46	1.21562
VWC2	1.21217
RGS6	1.20859
KLHL32	1.20338
PRKACB	1.2024
NPAS3	1.20238
RPS6KA2	1.19945
HDAC7	1.19917
TRPM3	1.19424
PKIA	1.19392
PDE7B	1.19318
CD200	1.19257
HS6ST2	1.19061
CXXC4	1.19043
CLU	1.18731
ARHGEF40	1.18717
SCML4	1.18654
TIMP2	1.18648
GAA	1.18558
ARRB1	1.18044
RAI2	1.17951
AMPD3	1.17804
ZKSCAN16	1.17774
ST8SIA4	1.17532
TRPC3	1.16369
CDH6	1.16348
CUX2	1.16071
IDH2	1.15837
GPSM1	1.15786
PLCL1	1.15692
5530401A14RIK	1.15611
BTG1	1.15587
HCCS	1.14705
ZFHX4	1.14557
CCDC82	1.14405
KLHL13	1.14387
XPR1	1.14287
PCSK1N	1.14049
GNAL	1.14025
TAF7	1.13466
ACVR2B	1.13173
GRK5	1.13125
GRIK1	1.13097
WDR6	1.13029
CALD1	1.12926
GABRG3	1.12677
AKAP7	1.12131
DCX	1.12102
RIT2	1.11679
CTXN2	1.11612
PARD3	1.11354
CPQ	1.11322
USP6NL	1.11282
LIN7A	1.10936
CAMK2G	1.1036
SPATA1	1.09158
MARCKS	1.08995
TRPC7	1.08898
ALK	1.08858
KCNN3	1.0878
GAS2	1.08463
GFRA1	1.08166
ZFP618	1.08164
MBOAT7	1.08161
FCHSD2	1.08158
SGSM1	1.08117
HIVEP1	1.07872
ZFP423	1.07724
PNMA3	1.07722
DISP1	1.0748
OSBPL9	1.07337
FGF1	1.07281
SHISA9	1.07173
AKAP9	1.07074
PRDX1	1.06806
RAB3B	1.06706
GLCE	1.06662
GAD1	1.06473
ADRA1A	1.06354
OSBPL10	1.06251
MAML3	1.06199
MYO10	1.06161
TMSB10	1.05788
PCED1B	1.05769
PHKA1	1.05679
PGRMC1	1.05482
MINAR2	1.05479
MSI2	1.05356
DUSP15	1.05109
GALNT10	1.04763
KLHL33	1.04611
PBX4	1.04588
PRKD1	1.03961
ACHE	1.0388
NAP1L5	1.03531
CPNE5	1.0336
NIPAL3	1.03135
PEG3	1.03133
PCGF5	1.02988
DNER	1.02947
PLPPR3	1.0238
RADIL	1.02177
ARID5B	1.01815
RBMS3	1.01293
TIAM1	1.01067
SFMBT2	1.00536
ALMS1	1.00402
MTTP	1.00251
LZTS1	1.00163
HCRTR2	1.00121
Genes up-regulated in KO neuronal clsuter 2-4 LOG2 FC > 2; FDR < 0,05
Gene name	log2FC
PTGS2	2.02195
JPH1	2.03808
GPR63	2.0393
ITGA8	2.04149
CCK	2.09481
SV2B	2.13678
PKP2	2.15572
ZC3HAV1	2.15923
NEUROD6	2.20548
TAFA1	2.28783
GOLM1	2.32046
SLIT3	2.3421
TANC1	2.35137
B2M	2.36146
IQGAP2	2.39346
RNF213	2.39819
IFI27	2.44197
NFIB	2.4646
SHISA6	2.4728
MNDAL	2.47457
GRIN2A	2.509
H2-K1	2.52064
IFI203	2.56677
TCF4	2.72681
SLC17A7	2.76391
SEMA3E	2.79921
MSRA	2.83862
EIF2AK2	2.87083
STAT1	3.04964
XAF1	3.05098
IFI35	3.05658
ZEB2	3.41905
DDX60	4.38529
SAMD9L	5.03259
ISG15	5.55951
BST2	5.71888
USP18	5.82206
IFIT1	6.04445
TRIM34A	6.09761
GM4951	6.3963
OASL2	6.62037
