# Supplementary material for: Interferon-driven brain phenotype in a mouse model of RNaseT2 deficient leukoencephalopathy
Source: Nat Commun. 2021 Nov 11;12:6530. doi: 10.1038/s41467-021-26880-x (PMC8586222; doi:10.1038/s41467-021-26880-x)
Supplement: Supplementary file 6 — Source data [file 41467_2021_26880_MOESM6_ESM.xlsx]

## Sheet: Figure 1a
Figure 1a		Animal list for Survivalcurve of control and Rnaset2-/- mice
	Group	age [weeks]	events		event 0: alive
0	Control	65.8571	0		event 1: dead
1	Control	65.8571	0
2	Control	65.8571	0
3	Control	65.8571	0
4	Control	50	0
5	Control	50	0
6	Control	62.8571	0
7	Control	62.8571	0
8	Control	62.8571	0
9	Control	62.8571	0
10	Control	62.8571	0
11	Control	65.8571	0
12	Control	65.8571	0
13	Control	65.8571	0
14	Control	61.8571	0
15	Control	61.8571	0
16	Control	61.8571	0
17	Control	61.8571	0
18	Control	61.8571	0
19	Control	61.8571	0
20	Control	61.8571	0
21	Control	57.8571	0
22	Control	57.8571	0
23	Control	57.8571	0
24	Control	57.8571	0
25	Control	57.8571	0
26	Control	56.8571	0
27	Control	56.8571	0
28	Control	56.8571	0
29	Control	56.8571	0
30	Control	72	0
31	Control	72	0
32	Control	52.8571	0
33	Control	52.8571	0
34	Control	52.8571	0
35	Control	52.8571	0
36	Control	52.8571	0
37	Control	52.8571	0
38	Control	52.8571	0
39	Control	48.8571	0
40	Control	47.8571	0
41	Control	47.8571	0
42	Control	47.8571	0
43	Control	47.8571	0
44	Control	47.8571	0
45	Control	47.8571	0
46	Control	47.8571	0
47	Control	47.8571	0
48	Control	47.8571	0
49	Control	47.8571	0
50	Control	42.8571	0
51	Control	45.8571	0
52	Control	45.8571	0
53	Control	45.8571	0
54	Control	45.8571	0
55	Control	45.8571	0
56	Control	45.8571	0
57	Control	46.8571	0
58	Control	46.8571	0
59	Control	46.8571	0
60	Control	43.8571	0
61	Control	43.8571	0
62	Control	43.8571	0
63	Control	43.8571	0
64	Control	43.8571	0
65	Control	43.8571	0
66	Control	43.8571	0
67	Control	43.8571	0
68	Control	41.8571	0
69	Control	41.8571	0
70	Control	41.8571	0
71	Control	41.8571	0
72	Control	41.8571	0
73	Control	41.8571	0
74	Control	41.8571	0
75	Control	37.8571	0
76	Control	37.8571	0
77	Control	37.8571	0
78	Control	36.8571	0
79	Control	36.8571	0
80	Control	36.8571	0
81	Control	36.8571	0
82	Control	36.8571	0
83	Control	36.8571	0
84	Control	36.8571	0
85	Control	39.8571	0
86	Control	39.8571	0
87	Control	39.8571	0
88	Control	39.8571	0
89	Control	39.8571	0
90	Control	39.8571	0
91	Control	39.8571	0
92	Control	39.8571	0
93	Control	39.8571	0
94	Control	39.8571	0
95	Control	34.8571	0
96	Control	34.8571	0
97	Control	34.8571	0
98	Control	65	0
99	Control	65	0
100	Control	59	0
101	Control	59	0
102	Rnaset2-/-	18	1
103	Rnaset2-/-	31	1
104	Rnaset2-/-	25	1
105	Rnaset2-/-	22	1
106	Rnaset2-/-	16	1
107	Rnaset2-/-	21	1
108	Rnaset2-/-	11	1
109	Rnaset2-/-	17	1
110	Rnaset2-/-	16	1
111	Rnaset2-/-	17	1
112	Rnaset2-/-	30	1
113	Rnaset2-/-	28	1
114	Rnaset2-/-	19	1
115	Rnaset2-/-	23	1
116	Rnaset2-/-	26	1
117	Rnaset2-/-	14	1
118	Rnaset2-/-	19	1
119	Rnaset2-/-	27	1
120	Rnaset2-/-	28	1
121	Rnaset2-/-	28	1
122	Rnaset2-/-	28	1
123	Rnaset2-/-	13	1
124	Rnaset2-/-	13	1
125	Rnaset2-/-	33	0
126	Rnaset2-/-	33	0
127	Rnaset2-/-	16	1
128	Rnaset2-/-	32	1
129	Rnaset2-/-	13	1
130	Rnaset2-/-	13	1
131	Rnaset2-/-	21	1
132	Rnaset2-/-	14	1
133	Rnaset2-/-	12	1
134	Rnaset2-/-	18	1
135	Rnaset2-/-	22	0
136	Rnaset2-/-	22	0
137	Rnaset2-/-	17	0
138	Rnaset2-/-	13	1
139	Rnaset2-/-	19	1
140	Rnaset2-/-	9	0
141	Rnaset2-/-	9	0
142	Rnaset2-/-	9	0
143	Rnaset2-/-	9	0
144	Rnaset2-/-	9	0
145	Rnaset2-/-	9	0
146	Rnaset2-/-	12	0
147	Rnaset2-/-	8	0
148	Rnaset2-/-	8	0
149	Rnaset2-/-	8	0
150	Rnaset2-/-	8	0
151	Rnaset2-/-	6	0
152	Rnaset2-/-	48	1
153	Rnaset2-/-	50.1429	1
154	Rnaset2-/-	34.2857	1
155	Rnaset2-/-	41.8571	1
156	Rnaset2-/-	38	1
157	Rnaset2-/-	33.1429	1
158	Rnaset2-/-	39.1429	1
159	Rnaset2-/-	40.4286	1
160	Rnaset2-/-	31.4286	1
161	Rnaset2-/-	28.1429	1
162	Rnaset2-/-	31.4286	1
163	Rnaset2-/-	31.4286	1
164	Rnaset2-/-	60.4286	1
165	Rnaset2-/-	58.2857	1
166	Rnaset2-/-	31.4286	1
167	Rnaset2-/-	33.1429	1
168	Rnaset2-/-	49.4286	1
169	Rnaset2-/-	39.1429	1
170	Rnaset2-/-	17	1
171	Rnaset2-/-	41	1
172	Rnaset2-/-	14.5714	1
173	Rnaset2-/-	11.8571	1
174	Rnaset2-/-	23.5714	1
175	Rnaset2-/-	37.2857	1
176	Rnaset2-/-	30.8571	1
177	Rnaset2-/-	51.7143	1
178	Rnaset2-/-	45.7143	1
179	Rnaset2-/-	50.7143	1
180	Rnaset2-/-	11.8571	1
181	Rnaset2-/-	44.5714	1
182	Rnaset2-/-	45.7143	1
183	Rnaset2-/-	37.8571	1
184	Rnaset2-/-	26.7143	1
185	Rnaset2-/-	30.8571	1
186	Rnaset2-/-	28.1429	1
187	Rnaset2-/-	40.5714	1
188	Rnaset2-/-	40.5714	1
189	Rnaset2-/-	40.5714	1
190	Rnaset2-/-	30.8571	1
191	Rnaset2-/-	30.8571	1
192	Rnaset2-/-	61.7143	1
193	Rnaset2-/-	41.8571	1
194	Rnaset2-/-	65.8571	1
195	Rnaset2-/-	35	1
196	Rnaset2-/-	40.2857	1
197	Rnaset2-/-	40.2857	1
198	Rnaset2-/-	33.5714	1
199	Rnaset2-/-	31.8571	1
200	Rnaset2-/-	38.5714	1
201	Rnaset2-/-	22	1
202	Rnaset2-/-	20	1
203	Rnaset2-/-	15.7143	1
204	Rnaset2-/-	21.4286	1
205	Rnaset2-/-	27.1429	1
206	Rnaset2-/-	30.8571	1
207	Rnaset2-/-	9.57143	1
208	Rnaset2-/-	20.1429	1
209	Rnaset2-/-	13.7143	1
210	Rnaset2-/-	9.57143	1
211	Rnaset2-/-	10.5714	1
212	Rnaset2-/-	23.4286	1
213	Rnaset2-/-	9.14286	1
214	Rnaset2-/-	11.2857	1
215	Rnaset2-/-	21.8571	1
216	Rnaset2-/-	19	1
217	Rnaset2-/-	19	1
218	Rnaset2-/-	32.8571	1
219	Rnaset2-/-	18.7143	1
220	Rnaset2-/-	18.7143	1
221	Rnaset2-/-	26.4286	1
222	Rnaset2-/-	26.4286	1
223	Rnaset2-/-	21.8571	1
224	Rnaset2-/-	21.8571	1
225	Rnaset2-/-	24.8571	1
226	Rnaset2-/-	8.57143	1
227	Rnaset2-/-	24.8571	1
228	Rnaset2-/-	24.1429	1
229	Rnaset2-/-	20.2857	1
230	Rnaset2-/-	45.2857	0
231	Rnaset2-/-	45.2857	0
232	Rnaset2-/-	45.2857	0
233	Rnaset2-/-	37.4286	0
234	Rnaset2-/-	35.7143	0
235	Rnaset2-/-	35.7143	0
236	Rnaset2-/-	35.7143	0
237	Rnaset2-/-	35.7143	0
238	Rnaset2-/-	35.7143	0
239	Rnaset2-/-	33.7143	0
240	Rnaset2-/-	33.7143	0
241	Rnaset2-/-	33.7143	0
242	Rnaset2-/-	33.7143	0
243	Rnaset2-/-	33.5714	0
244	Rnaset2-/-	33.5714	0
245	Rnaset2-/-	33.5714	0
246	Rnaset2-/-	33.5714	0
247	Rnaset2-/-	30.2857	0
248	Rnaset2-/-	30.2857	0
249	Rnaset2-/-	16.7143	0
250	Rnaset2-/-	16.7143	0
251	Rnaset2-/-	16.7143	0
252	Rnaset2-/-	16.5714	0
253	Rnaset2-/-	16.5714	0
254	Rnaset2-/-	16.5714	0
255	Rnaset2-/-	16.5714	0
256	Rnaset2-/-	16.5714	0
257	Rnaset2-/-	14.2857	0
258	Rnaset2-/-	13.8571	0
259	Rnaset2-/-	13.8571	0
260	Rnaset2-/-	11.8571	0
261	Rnaset2-/-	11.8571	0
262	Rnaset2-/-	11.8571	0
263	Rnaset2-/-	11.8571	0
264	Rnaset2-/-	10.7143	0
265	Rnaset2-/-	10.7143	0
266	Rnaset2-/-	10.7143	0
267	Rnaset2-/-	10.7143	0
268	Rnaset2-/-	10	0
269	Rnaset2-/-	9.42857	0
270	Rnaset2-/-	9.42857	0
271	Rnaset2-/-	9.42857	0
272	Rnaset2-/-	9.42857	0
273	Rnaset2-/-	9.42857	0
274	Rnaset2-/-	9.42857	0

## Sheet: Figure 1b
Figure 1b	Organ weights from Control and Rnaset2-/- mice
Organ	Spleen			Liver			Heart			Brain			Kidney
Group	Control	Rnaset2-/-		Control	Rnaset2-/-		Control	Rnaset2-/-		Control	Rnaset2-/-		Control	Rnaset2-/-
Weight [g]	0.0585	1.415		1.5969	9.3131		0.1814	0.2511		0.4174	0.3733		0.5292	0.55
	0.0878	0.9791		1.6764	3.7912		0.1707	0.1781		0.4163	0.3833		0.473	0.3781
	0.0937	0.9441		1.9014	5.13		0.1727	0.2292		0.3811	0.3761		0.4854	0.4318
	0.0754	1.091		1.5157	5.8133		0.1576	0.1826		0.4501	0.3751		0.4013	0.4372
	0.0884	0.3401		1.5948	2.477		0.1793	0.1949		0.4237	0.3573		0.4029	0.6
	0.0875	0.8094		1.759	3.3881		0.1666	0.1909		0.4501	0.4023		0.3982	0.4086
	0.0818	1.3688		1.7282	3.6634		0.159	0.1796		0.4427			0.4047	0.4777
	0.0731	1.1477		1.7905	6.3252		0.1949	0.2865		0.3717			0.4628	0.5976
	0.0622	0.7626		1.4094	3.8108		0.2041	0.1956		0.3885			0.3982	0.4229
	0.0636	0.9564		1.5647	4.7309		0.146	0.2033		0.4094			0.3925	0.4762
	0.0641	0.6822		1.4309	3.7234		0.1239	0.2098		0.3843			0.354	0.4129
	0.0716	1.0842		1.7202	3.8962		0.1527	0.2231		0.377			0.4716	0.47
	0.0619	0.62		1.449	2.82		0.1414	0.19		0.3921			0.3817	0.39
	0.0757	0.9734		1.4871	4.6121		0.143	0.2147		0.3837			0.3844	0.4342
	0.0731	0.6973		1.69	3.5792		0.1887	0.2285		0.4384			0.3963	0.4934
	0.1076	0.4915		1.9067	3.0688		0.1696	0.1857		0.4098			0.402	0.4862
	0.1077	0.2201		1.3274	1.9672		0.1332	0.1969		0.4014			0.3378	0.4575
	0.0917	0.4582		1.6067	2.8551		0.1405	0.228		0.3302			0.3576	0.5549
	0.1179	0.4967		1.7006	3.0882		0.1501	0.2007		0.4643			0.3942	0.4976
	0.2443	0.4082		1.8	1.8661		0.1769	0.1567		0.4167			0.4071	0.3067
	0.1042	0.5724		1.4851	1.9308		0.1334	0.1676		0.4375			0.367	0.3347
	0.1008	0.5096		1.3311	1.8909		0.146	0.1691					0.3269	0.3813
	0.0808	1.0842		1.4559	4.2565		0.1534	0.2045					0.3457	0.4459
	0.089	0.9298		1.131	4.0314		0.1404	0.1937					0.3627	0.3272
	0.0995	0.7598		1.1912	2.2608		0.1456	0.156					0.365	0.3579
	0.12	0.3967		1.41	2.1081		0.16	0.1392					0.32	0.3408
	0.1228	0.7227		1.4807	2.6817		0.1694	0.1555					0.37	0.35
	0.1207	0.8148		1.4568	3.096		0.1609	0.259					0.3469	0.3481
	0.0915	0.6198		1.4122	3.2134		0.1545	0.2717					0.3444	0.362
	0.1198	0.4063		1.4099	2.1446		0.1604	0.2482					0.3243	0.3287
		2.8937			3.7552			0.3001						0.43
		1.2345			3.0545			0.2127						0.4278
		1.4345			4.9813			0.1559						0.4854
		1.1478			3.1462			0.1805						0.611
		1.6854			13.6081			0.1605						0.5127
		0.8576			2.3404			0.144						0.3456
		1.0575			2.9502			0.1318						0.3561
		0.3208			1.9114			0.3211						0.3268
		0.9296			3.7753			0.1951						0.3007
		0.8603			2.9056			0.1371						0.3086
		0.7853			3.4479									0.3175
		0.8385			2.5513									0.4005
		0.978			3.7777									0.3211
		1.209			5.056									0.3392
		0.83			3.3784									0.4335
		0.7899			2.4146
		2.2318			9.7559

## Sheet: Figure 1c
Figure 1c		Comparison of Control an Rnaset2-/- organs

## Sheet: Figure 3a
Figure 3a			Blood counts from control and Rnaset2-/- mice
WBC [10^3 cells/µl]			Hb [g/dl]			MCV [fl]			MCH [pg]			Platelets [10^3 cells/µl]			Reticulocytes [per 10^3 Erythrocytes]
Control	Rnaset2-/-		Control	Rnaset2-/-		Control	Rnaset2-/-		Control	Rnaset2-/-		Control	Rnaset2-/-		Control	Rnaset2-/-
3.6	15.6		15.3	13.6		43.8	67.8		13.9	21.7		876	102		70	324
3.3	20.8		15.9	15		41.9	62.9		13	19.3		495	44		72	340
0.9	7.8		12.9	8.4		42.5	83.1		13.3	23.6		921	117		60	540
4.8	12.3		13.5	5.1		41.3	48.2		13.2	14.3		951	123		110	550
1.5	14.6		12.6	8.4		44.1	54.8		14.5	17.3		795	87		95	120
3.9	11.4		16.5	8.2		44.1	54.2		14.3	16.5		1353	116		98	540
0.9	6.9		17.4	16.2		46.1	48.5		14.6	15.2		582	204		220	610
1.2	7.2		17.1	11.1		41	42.8		13	13.7		1362	435		210	280
1.8	11.1		11.4	9		42.6	44.4		14	13.9		1110	378		190	500
2.1	5.1		12.3	8.4		43.2	47.1		14.3	14.5		636	300		160	340
1.2	9.6		14.1	13.8		42.9	52.7		13.8	17		1236	165		80	440
1.5	9.9		18	18		43.5	56.7		14.1	17		1131	270		90	350
4.5	14.7		16.2	7.5		41.4	48.4		12.9	14.7		930	192		80	650
3.9	14.7		16.2	5.1		43.2	79		14	24		1014	138
2.7	11.7		14.1	9.6		42.4	60.2		13.9	18.7		978	42
3.6	12.6		17.4	10.2		43.4	52		14	16.6		1155	210
5.1	27		16.5	13.5		44.6	41.4		14.1	12.3		882	189
6.3	11.1		18.9	11.7		43.6	58.2		13.7	18.3		915	372
0.9	15.6		15.3	9.6		45.1	47.2		14.2	14.4		945	93
0.9	7.2		20.4	17.1		45.4	84.9		14.1	23.8		1104	186

## Sheet: Figure 3f
Figure 3f			Clinical chemistry from serum samples of control and Rnaset2-/- mice
ALT [U/l]			LDH [U/l]			uric acid [mg/dl]			Protein [g/dl]
Control	Rnaset2-/-		Control	Rnaset2-/-		Control	Rnaset2-/-		Control	Rnaset2-/-
29	106		279	2349		2.9	3.8		5.3	3.7
34	194.5		171	2109.5		3.5	5.5		5	3.9
33	142		176	1752		3.6	7.2		4.9	4.5
26	378		236	2664		7.7	4.5		4.7	2.4
44	82		462	440		4.9	5.1		4.4	4.4
36	156		206	1060		4.5	8.4		4.9	3.6
53	281		408	1606		3.9	6.2		4.6	4.3
36	288		301	1897		4.2	6.7		4.9	4.4
40	174		136	1532		3.8	6.8		5.5	4.4
17	51		45	1076		4.6	5.2		5.2	4.3
22	186		552	1375		4.6	6.4		5.3	4
33			749			3			5.2
30			858			4			5.5
23			260
32			299
35			440

## Sheet: Figure 4d
Figure 4d			FACS analysis of total cells in CNS of control and Rnaset2-/- mice
CD4+ T cells [cells/CNS]			CD8+ T cells [cells/CNS]			CD19+ B cells [cells/CNS]			Microglia [cells/CNS]			Inflammatory Monocytes [cells/CNS]
Control	Rnaset2-/-		Control	Rnaset2-/-		Control	Rnaset2-/-		Control	Rnaset2-/-		Control	Rnaset2-/-
491	20667		473	24693		122	2841		74368	72728		1432	15296
657	7239		293	55250		72	1730		49635	32784		1547	10608
574	10750		971	19893		57	756		25255	68682		1277	15152
1816	6425		1644	46333		225	771		40424	33109		1111	11131
22	807		574	37575		3	153		4699	14396		49	616
18	4922		658	19544		32	1444		3505	15479		17	492
93	609		307	17914		67	176		7281	10187		7	4896
144	5099		822	21457		73	855		12330	10130		15	1274

## Sheet: Figure 4e
Figure 4e		FACS analysis of total cells in CNS of control and Rnaset2-/- mice
% CD8+ EM T cells
Control	Rnaset2-/-
60.6	87.2
59.4	88.7
71	74.7
75.7	80.3
66.9	72.2
75.8	79.6

## Sheet: Figure 5c
Figure 5c		Percentage area of hippocampus (both sides) from control and Rnaset2-/- brain
Group	Total brain	Hippocampus	% total Hipp/brain
Control	0.7168	0.0382	5.32924
Control	0.72817	0.0344	4.72417
Control	0.74714	0.042805	5.72918
Control	0.747126	0.0418599	5.60279
Control	0.73245	0.039256	5.35955
Control	0.75103	0.0409563	5.45335
Control	0.73392	0.04797	6.53613
Control	0.74192	0.03723	5.01806
Rnaset2-/-	0.6988	0.0283307	4.0542
Rnaset2-/-	0.7049	0.027842	3.94978
Rnaset2-/-	0.7049	0.0269638	3.8252
Rnaset2-/-	0.71459	0.0326904	4.57471
Rnaset2-/-	0.67275	0.02631	3.91081
Rnaset2-/-	0.71052	0.02138	3.00906
Rnaset2-/-	0.62099	0.02954	4.75692
Rnaset2-/-	0.72078	0.03142	4.35917

## Sheet: Figure 5d
Figure 5d		T2 realaxation time measurements in various brain regions of control and Rnaset2-/- brains
T2 relaxation time (ms)
Group	Brain area					Group	Brain area
	Ventricle	Perivascular	Cortex	Hippocampus			Ventricle	Perivascular	Cortex	Hippocampus
Control	23.26	21.29	21.43	22.06		Rnaset2-/-	23.47	22.18	21.5	22.73
Control	23.27	21.53	21.31	22.86		Rnaset2-/-	23.28	22.22	21.89	22.82
Control	23.23	21.35	21.2	21.2		Rnaset2-/-	23.03	22.06	21.9	24.21
Control	23.24	21.7	20.14	22.11		Rnaset2-/-	23.26	22.28	22.2	22.99
Control	23.4	21.86	21.32	22.2		Rnaset2-/-	23.28	22.53	21.8	22.66
Control	23.1	21.78	21.19	21.92		Rnaset2-/-	23.29	22.7	22	23.79
Control	23.25	21.64	21.35	22.16		Rnaset2-/-	23.27	21.9	22.4	22.02
Control	23.24	21.98	21.02	22		Rnaset2-/-	23.29	22.38	21.59	22.93

## Sheet: Figure 6a
Figure 6a			Cross maze testing of control and Rnaset2-/- mice
Alternation rate [%]			Arm entries			Distance [m]
Control	Rnaset2-/-		Control	Rnaset2-/-		Control	Rnaset2-/-
47.6191	46.1538		24	16		16.302	9.423
23.5294	54.5455		20	25		16.027	16.487
40.9091	38.8889		47	39		30.785	20.835
28.5714	40.9091		38	25		26.757	17.599
38.8889	31.5789		39	22		26.521	15.64
51.7241	25		45	11		28.493	8.385
39.1304	15.3846		55	8		31.275	10.19
43.2432	19.4444		51	42		30.679	23.663
38.4615	35.7143		32	26		21.909	17.074
62.963	38.2353		26	16		19.952	11.267
39	33.3333		40	39		26.01	21.506
33.3	43.75		42	31		25.981	18.156
36.5	38.4615		30	37		20.409	24.04
33.3	16.7		44	15		25.635	10.426
31.3	20		19	19		14.309	14.506
	15.4			29			17.538
	26.1			21			15.057

[truncated: 26 more sheets: Figure 6b, Figure 6c, Figure 6d, Figure 6e, Figure 8b, Figure 8c, Figure 8e, Figure S2a, Figure S2b, Figure S2c, Figure S2e, Figure S3a, Figure S3b, Figure S3c, Figure S3d, Figure S5a, Figure S5b, Figure S5c, Figure S8a, Figure S8b …]
